# Supplementary material for: Plasmodium falciparum expresses fewer var genes at lower levels during asymptomatic dry season infections than clinical malaria cases
Source: PLoS Pathog. 2025 Jun 10;21(6):e1013210. doi: 10.1371/journal.ppat.1013210 (PMC12151486; doi:10.1371/journal.ppat.1013210)
Supplement: S1 Table — DBLα-tag sequences were clustered by 0.96 similarity and expression level in individual samples determined. DBLα-tags were annotated using the Varia [56] and cUPS [57] tools, and by the best BLAST hit in an annotated var gene database [18]. COI, measured by ama1 amplicon sequencing and parasitaemia by varATS qPCR are also shown in the table. (XLSX) [file ppat.1013210.s008.xlsx]

## Sheet: S table 1
S table 1. Expression and annotation of individual DBLα-tags in 82 clinical and asymptomatic infections. DBLα-tag sequences were clustered by 0.96 similarity and expression level in individual samples determined.
DBLα-tags were annotated using the Varia [1] and cUPS [54] tools, and by the best BLAST hit in an annotated var gene database [19].
COI, measured by ama1 amplicon sequencing and parasitemia by varATS qPCR are also shown in the table.
ID	Sample_name	Particpant Age	Gender	COI	Parasitemia	DBL_ID	Varia_prediction	Culture_time	Timepoint	Read_count	Group	BestBLAST	Binding_Phenotype	Total Reads
K913	K913_0h_mal19	2	Male	1	37497.2	DBLa_589	NTSB3_DBLa0.19_CIDRa2.3_DBLd1_CIDRb____	0h	mal19	811	upsC	DBLa0.11	CD36	20967
K913	K913_0h_mal19	2	Male	1	37497.2	DBLa_103	NTSB2_DBLa2_CIDRa1.1_DBLb12_DBLg5_DBLd1_CIDRg9_DBLz6_DBLe9	0h	mal19	6217	upsB	DBLa0.4	EPCR	20967
K913	K913_0h_mal19	2	Male	1	37497.2	DBLa_81	NTSB3_DBLa0.3_CIDRa1.8_DBLb12_DBLg_DBLd1_CIDRb1__	0h	mal19	5008	upsB	DBLa2	EPCR	20967
K913	K913_0h_mal19	2	Male	1	37497.2	DBLa_455	________	0h	mal19	494	upsB	DBLa0.18	not_annotated	20967
K913	K913_0h_mal19	2	Male	1	37497.2	DBLa_664	NTSB3_DBLa0.5_CIDRa2.5_DBLb13_DBLd1_CIDRg6_DBLg11_DBLz2_DBLe11	0h	mal19	466	upsB	DBLa0.5	CD36	20967
K913	K913_0h_mal19	2	Male	1	37497.2	DBLa_466	NTSB3_DBLa0.17_CIDRa3.2_DBLd_____	0h	mal19	430	not_assigned	DBLa0.1	CD36	20967
K913	K913_0h_mal19	2	Male	1	37497.2	DBLa_16	NTSA1_DBLa1.4_CIDRa1.3_DBLb1_DBLg15_DBLe1_DBLg15_DBLz_DBLe1	0h	mal19	426	upsA	DBLa1.4	unknown (var1)	20967
K913	K913_0h_mal19	2	Male	1	37497.2	DBLa_678	NTSB3_DBLa0.5_CIDRa2_DBLd1_CIDRb5_CIDRb1___	0h	mal19	398	upsC	DBLa0.5	CD36	20967
K913	K913_0h_mal19	2	Male	1	37497.2	DBLa_866	________	0h	mal19	393	not_assigned	DBLa0.1	not_annotated	20967
K913	K913_0h_mal19	2	Male	1	37497.2	DBLa_909	NTSB3_DBLa0.1_CIDRa3.3_DBLd1_____	0h	mal19	342	not_assigned	DBLa0.1	CD36	20967
K913	K913_0h_mal19	2	Male	1	37497.2	DBLa_760	NTSB3_DBLa0_______	0h	mal19	312	not_assigned	DBLa0.5	not_annotated	20967
K913	K913_0h_mal19	2	Male	1	37497.2	DBLa_300	NTSB_DBLa0.8_CIDRa3_DBLd1_____	0h	mal19	300	not_assigned	DBLa0.8	CD36	20967
K913	K913_0h_mal19	2	Male	1	37497.2	DBLa_1341	NTSA_DBLa1.2_CIDRa1.6_DBLb3_DBLg_DBLd___	0h	mal19	294	upsA	DBLa1.2	EPCR	20967
K913	K913_0h_mal19	2	Male	1	37497.2	DBLa_287	NTSA5_DBLa1.6_CIDRd1_DBLb_DBLg_DBLd5_CIDRb_DBLb6_DBLg	0h	mal19	2210	upsA	DBLa1.6	unknown	20967
K913	K913_0h_mal19	2	Male	1	37497.2	DBLa_356	NTSB1_DBLa2_CIDRa1_DBLb12_DBLg_DBLd1_CIDRb6__	0h	mal19	1471	upsA	DBLa2	EPCR	20967
K913	K913_0h_mal19	2	Male	1	37497.2	DBLa_255	NTSA7_DBLa1.2_CIDRa1.5_DBLb_DBLg_DBLg2_DBLd1__	0h	mal19	1395	upsA	DBLa1.2	EPCR	20967
K893	K893_0h_mal19	4	Female	5	3422.86	DBLa_402	NTSA7_DBLa1.6_CIDRg3_DBLg12_DBLd5_CIDRb_DBLb_DBLg12_	0h	mal19	878	upsA	DBLa1.6	unknown	23667
K893	K893_0h_mal19	4	Female	5	3422.86	DBLa_302	NTSB_DBLa0.12_CIDRa2.1_DBLb12_DBLg____	0h	mal19	730	not_assigned	DBLa0.12	CD36	23667
K893	K893_0h_mal19	4	Female	5	3422.86	DBLa_475	________	0h	mal19	590	not_assigned	DBLa0.5	not_annotated	23667
K893	K893_0h_mal19	4	Female	5	3422.86	DBLa_365	NTSA2_DBLa1.2_CIDRa1_DBLb_DBLd_CIDRg2_DBLg_DBLz4_DBLz4	0h	mal19	577	upsA	DBLa1.2	EPCR	23667
K893	K893_0h_mal19	4	Female	5	3422.86	DBLa_546	NTSB4_DBLa2_CIDRa1.4_DBLb1_____	0h	mal19	538	not_assigned	DBLa2	EPCR	23667
K893	K893_0h_mal19	4	Female	5	3422.86	DBLa_340	NTSA7_DBLa1.2_CIDRa1.5_DBLg2_DBLd____	0h	mal19	525	upsA	DBLa1.2	EPCR	23667
K893	K893_0h_mal19	4	Female	5	3422.86	DBLa_512	NTSB3_DBLa0.9_CIDRa2.1_DBLd1_CIDRb7____	0h	mal19	520	upsB	DBLa0.9	CD36	23667
K893	K893_0h_mal19	4	Female	5	3422.86	DBLa_450	NTSB7_DBLa0.12_CIDRa2.11_DBLd1_CIDRb6____	0h	mal19	493	upsB	DBLa0.9	CD36	23667
K893	K893_0h_mal19	4	Female	5	3422.86	DBLa_317	NTSB3_DBLa0.16_CIDRa3.4_DBLd1_CIDRb5____	0h	mal19	466	upsB	DBLa0.5	CD36	23667
K893	K893_0h_mal19	4	Female	5	3422.86	DBLa_82	NTSA1_DBLa1.1_CIDRa1.2_DBLb11_DBLg1_DBLe1_DBLg1_DBLz_DBLe1	0h	mal19	440	upsA	DBLa1.1	unknown (var1)	23667
K893	K893_0h_mal19	4	Female	5	3422.86	DBLa_630	NTSB3_DBLa2_CIDRa1.1_DBLb3_DBLg4_DBLz_DBLe_DBLe11_	0h	mal19	436	not_assigned	DBLa0.12	EPCR	23667
K893	K893_0h_mal19	4	Female	5	3422.86	DBLa_2849	_DBLa0.9_CIDRa2.2_DBLd1_____	0h	mal19	391	upsB	DBLa0.9	CD36	23667
K893	K893_0h_mal19	4	Female	5	3422.86	DBLa_106	NTSA8_DBLa1.2_CIDRa1_DBLb_DBLg_DBLd5_CIDRb4__	0h	mal19	3830	upsA	DBLa1.2	EPCR	23667
K893	K893_0h_mal19	4	Female	5	3422.86	DBLa_591	NTSB3_DBLa0_CIDRa3.1_DBLb5_DBLg____	0h	mal19	372	upsB	DBLa2	CD36	23667
K893	K893_0h_mal19	4	Female	5	3422.86	DBLa_6	NTSB_DBLa0.8_______	0h	mal19	3716	not_assigned	DBLa0.8	not_annotated	23667
K893	K893_0h_mal19	4	Female	5	3422.86	DBLa_4170	________	0h	mal19	347	upsB	DBLa2	not_annotated	23667
K893	K893_0h_mal19	4	Female	5	3422.86	DBLa_205	_DBLa0.4_CIDRa5_DBLb3_DBLg2____	0h	mal19	343	upsB	DBLa0.4	CD36	23667
K893	K893_0h_mal19	4	Female	5	3422.86	DBLa_679	NTSA4_DBLa1.4_CIDRa1.7_DBLb1_DBLb1____	0h	mal19	342	upsA	DBLa1.4	EPCR	23667
K893	K893_0h_mal19	4	Female	5	3422.86	DBLa_310	NTSB6_DBLa0.18_CIDRa4_DBLb_DBLg9____	0h	mal19	330	upsB	DBLa0.18	CD36	23667
K893	K893_0h_mal19	4	Female	5	3422.86	DBLa_793	NTSB3_DBLa0.3_CIDRa6_DBLb4_DBLg____	0h	mal19	328	upsB	DBLa0.3	CD36	23667
K893	K893_0h_mal19	4	Female	5	3422.86	DBLa_690	NTSB3_DBLa0.9_CIDRa2.2_DBLd1_CIDRb1____	0h	mal19	326	upsB	DBLa0.9	CD36	23667
K893	K893_0h_mal19	4	Female	5	3422.86	DBLa_680	NTSB3_DBLa0.12_CIDRa4_DBLb5_DBLd1_CIDRb5___	0h	mal19	325	upsC	DBLa0.12	CD36	23667
K893	K893_0h_mal19	4	Female	5	3422.86	DBLa_393	NTSB3_DBLa2_CIDRa1.1_DBLb1_DBLg12_DBLd5_CIDRb3_DBLb1_DBLg12	0h	mal19	1642	not_assigned	DBLa2	EPCR	23667
K893	K893_0h_mal19	4	Female	5	3422.86	DBLa_254	NTSA3_DBLa1.2_CIDRa1.5_DBLb6_DBLg11_DBLd5_CIDRb3_DBLb6_DBLg11	0h	mal19	1560	upsA	DBLa1.2	EPCR	23667
K893	K893_0h_mal19	4	Female	5	3422.86	DBLa_281	NTSA2_DBLa1.4_CIDRa1______	0h	mal19	1365	upsA	DBLa1.4	EPCR	23667
K893	K893_0h_mal19	4	Female	5	3422.86	DBLa_341	NTSB3_DBLa2_CIDRa1.8_DBLb12_DBLg4_DBLz5_DBLe4__	0h	mal19	1252	not_assigned	DBLa2	EPCR	23667
K893	K893_0h_mal19	4	Female	5	3422.86	DBLa_385	NTSA5_DBLa1.2_CIDRa1.6_DBLb12_DBLg_DBLd1_CIDRb_CIDRd1_	0h	mal19	1005	upsA	DBLa1.2	EPCR	23667
K892	K892_0h_mal19	4	Male	5	125255	DBLa_948	________	0h	mal19	86	upsC	DBLa0.21	not_annotated	4113
K892	K892_0h_mal19	4	Male	5	125255	DBLa_1326	NTSB3_DBLa0.24_CIDRa3_DBLd1_CIDRb____	0h	mal19	60	upsB	DBLa0.24	CD36	4113
K892	K892_0h_mal19	4	Male	5	125255	DBLa_1111	________	0h	mal19	59	upsB	DBLa0.6	not_annotated	4113
K892	K892_0h_mal19	4	Male	5	125255	DBLa_1210	NTSB3_DBLa0.7_CIDRa2.2_DBLd1_____	0h	mal19	58	upsB	DBLa0.9	CD36	4113
K892	K892_0h_mal19	4	Male	5	125255	DBLa_3492	NTSB3_DBLa0_CIDRa2______	0h	mal19	55	upsC	DBLa0.5	CD36	4113
K892	K892_0h_mal19	4	Male	5	125255	DBLa_1459	NTSB3_DBLa0.11_CIDRa2.4_DBLg4_DBLd1_CIDRb_DBLg4__	0h	mal19	53	upsB	DBLa0.11	CD36	4113
K892	K892_0h_mal19	4	Male	5	125255	DBLa_1279	NTSB3_DBLa0.17_CIDRa3.2_DBLd1_CIDRb1____	0h	mal19	53	upsB	DBLa0.17	CD36	4113
K892	K892_0h_mal19	4	Male	5	125255	DBLa_416	________	0h	mal19	469	not_assigned	DBLa0.13	not_annotated	4113
K892	K892_0h_mal19	4	Male	5	125255	DBLa_458	NTSB_DBLa0_CIDRa3.1_DBLd1_CIDRb____	0h	mal19	458	not_assigned	DBLa0.9	CD36	4113
K892	K892_0h_mal19	4	Male	5	125255	DBLa_487	NTSB3_DBLa0.23_CIDRa3_DBLd1_____	0h	mal19	417	upsB	DBLa0.23	CD36	4113
K892	K892_0h_mal19	4	Male	5	125255	DBLa_632	NTSB3_DBLa0.19_CIDRa2.1_DBLd1_CIDRb1____	0h	mal19	316	not_assigned	DBLa0.13	CD36	4113
K892	K892_0h_mal19	4	Male	5	125255	DBLa_535	NTSB3_DBLa0_CIDRa2.8______	0h	mal19	279	upsB	DBLa0.5	CD36	4113
K892	K892_0h_mal19	4	Male	5	125255	DBLa_622	NTSB7_DBLa0.23_CIDRa3_DBLd1_CIDRb____	0h	mal19	276	not_assigned	DBLa0.23	CD36	4113
K892	K892_0h_mal19	4	Male	5	125255	DBLa_687	_DBLa0.16_CIDRa3.4______	0h	mal19	244	not_assigned	DBLa0.5	CD36	4113
K892	K892_0h_mal19	4	Male	5	125255	DBLa_1066	NTSA2_DBLa1_CIDRd1_DBLb6_DBLg11_DBLd4___	0h	mal19	172	upsA	DBLa1.5	unknown	4113
K892	K892_0h_mal19	4	Male	5	125255	DBLa_719	________	0h	mal19	148	upsB	DBLa0.5	not_annotated	4113
K892	K892_0h_mal19	4	Male	5	125255	DBLa_1016	________	0h	mal19	135	not_assigned	DBLa0.3	not_annotated	4113
K892	K892_0h_mal19	4	Male	5	125255	DBLa_113	NTSA1_DBLa1.1_CIDRa1.2_DBLb11_DBLg1_DBLe1_DBLg1_DBLz1_DBLe1	0h	mal19	133	upsA	DBLa1.1	unknown (var1)	4113
K892	K892_0h_mal19	4	Male	5	125255	DBLa_2368	________	0h	mal19	118	not_assigned	DBLa0.3	not_annotated	4113
K892	K892_0h_mal19	4	Male	5	125255	DBLa_672	NTSB7_DBLa0.6_CIDRa3.1_DBLd1_CIDRb6____	0h	mal19	115	upsC	DBLa0.10	CD36	4113
K892	K892_0h_mal19	4	Male	5	125255	DBLa_996	________	0h	mal19	104	upsB	DBLa0.9	not_annotated	4113
K892	K892_0h_mal19	4	Male	5	125255	DBLa_869	NTSB_DBLa0.18_______	0h	mal19	104	not_assigned	DBLa0.18	not_annotated	4113
K892	K892_0h_mal19	4	Male	5	125255	DBLa_1395	NTSA6_DBLa1.5_______	0h	mal19	101	upsA	DBLa1.4	not_annotated	4113
K892	K892_0h_mal19	4	Male	5	125255	DBLa_868	NTSA6_DBLa1.7_______	0h	mal19	100	upsA	DBLa1.7	not_annotated	4113
K891	K891_0h_mal19	4	Male	1	60930.2	DBLa_299	NTSB5_DBLa0.10_CIDRa2.2_DBLd_CIDRb5____	0h	mal19	823	upsB	DBLa0.10	CD36	8155
K891	K891_0h_mal19	4	Male	1	60930.2	DBLa_11	NTSA6_DBLa1.6_CIDRd1_DBLb_DBLg12_DBLd5_CIDRb4_DBLb_DBLg12	0h	mal19	599	upsA	DBLa1.6	unknown	8155
K891	K891_0h_mal19	4	Male	1	60930.2	DBLa_307	NTSB3_DBLa0.11_CIDRa2.7_DBLd1_CIDRb6____	0h	mal19	574	upsC	DBLa0.1	CD36	8155
K891	K891_0h_mal19	4	Male	1	60930.2	DBLa_432	NTSA7_DBLa1.2_CIDRa1.6_DBLb3_DBLg_DBLd___	0h	mal19	509	upsA	DBLa1.2	EPCR	8155
K891	K891_0h_mal19	4	Male	1	60930.2	DBLa_83	NTSA7_DBLa1.2_CIDRa1_DBLb12_DBLg____	0h	mal19	426	upsA	DBLa1.2	EPCR	8155
K891	K891_0h_mal19	4	Male	1	60930.2	DBLa_1752	NTSB3_DBLa0.9_CIDRa2.7_DBLd1_CIDRb1____	0h	mal19	364	not_assigned	DBLa0.9	CD36	8155
K891	K891_0h_mal19	4	Male	1	60930.2	DBLa_57	NTSB3_DBLa2_CIDRa1.1_DBLb12_DBLg_DBLd1_CIDRb__	0h	mal19	357	not_assigned	DBLa2	EPCR	8155
K891	K891_0h_mal19	4	Male	1	60930.2	DBLa_1709	NTSA3_DBLa1.6_CIDRd1_DBLb3_DBLg12____	0h	mal19	299	upsA	DBLa1.6	unknown	8155
K891	K891_0h_mal19	4	Male	1	60930.2	DBLa_608	NTSB_DBLa0.17_CIDRa3_DBLd1_CIDRb_DBLd1_CIDRb1__	0h	mal19	286	upsB	DBLa0.1	CD36	8155
K891	K891_0h_mal19	4	Male	1	60930.2	DBLa_39	NTSB_DBLa2_CIDRa1.1_DBLb12_DBLg6_DBLg6___	0h	mal19	283	not_assigned	DBLa2	EPCR	8155
K891	K891_0h_mal19	4	Male	1	60930.2	DBLa_610	NTSB3_DBLa0.8_CIDRa3.4_DBLd1_CIDRb1____	0h	mal19	215	upsB	DBLa0.8	CD36	8155
K891	K891_0h_mal19	4	Male	1	60930.2	DBLa_727	NTSA8_DBLa1_______	0h	mal19	205	upsA	DBLa1.8	not_annotated	8155
K891	K891_0h_mal19	4	Male	1	60930.2	DBLa_62	NTSA2_DBLa1.1_CIDRa1.7_DBLb3_DBLg_DBLg_DBLd1_CIDRb_	0h	mal19	201	upsA	DBLa1.1	EPCR	8155
K891	K891_0h_mal19	4	Male	1	60930.2	DBLa_435	NTSB3_DBLa0.9_CIDRa2.1_DBLd1_CIDRg1____	0h	mal19	199	upsB	DBLa0.9	CD36	8155
K891	K891_0h_mal19	4	Male	1	60930.2	DBLa_241	NTSB7_DBLa0.21_CIDRa2.1_DBLb2_DBLg5_DBLd1_CIDRg5__	0h	mal19	199	upsB	DBLa0.4	CD36	8155
K891	K891_0h_mal19	4	Male	1	60930.2	DBLa_3884	NTSA7_DBLa1.6_CIDRd1______	0h	mal19	196	upsA	DBLa1.6	unknown	8155
K891	K891_0h_mal19	4	Male	1	60930.2	DBLa_336	NTSB_DBLa0.9_CIDRa2.2_DBLd1_____	0h	mal19	172	not_assigned	DBLa0.9	CD36	8155
K891	K891_0h_mal19	4	Male	1	60930.2	DBLa_200	NTSB3_DBLa0.9_CIDRa2.2_DBLd_____	0h	mal19	167	upsB	DBLa0.9	CD36	8155
K891	K891_0h_mal19	4	Male	1	60930.2	DBLa_77	NTSB_DBLa0.1_CIDRa3.1_DBLd1_CIDRb1____	0h	mal19	161	not_assigned	DBLa0.1	CD36	8155
K891	K891_0h_mal19	4	Male	1	60930.2	DBLa_201	NTSB7_DBLa0.9_CIDRa2.2_DBLe2_DBLz3_DBLe2_DBLz3_DBLe9_	0h	mal19	158	upsB	DBLa0.9	CD36	8155
K891	K891_0h_mal19	4	Male	1	60930.2	DBLa_863	________	0h	mal19	153	upsB	DBLa0.5	not_annotated	8155
K891	K891_0h_mal19	4	Male	1	60930.2	DBLa_670	_DBLa0.18_CIDRa4_DBLb5_DBLd3_CIDRg2_DBLg11_DBLz4_	0h	mal19	140	upsB	DBLa0.18	CD36	8155
K891	K891_0h_mal19	4	Male	1	60930.2	DBLa_408	NTSB3_DBLa0.8_CIDRa4_DBLd1_CIDRb____	0h	mal19	129	upsC	DBLa0.8	CD36	8155
K891	K891_0h_mal19	4	Male	1	60930.2	DBLa_813	________	0h	mal19	115	not_assigned	DBLa0.11	not_annotated	8155
K891	K891_0h_mal19	4	Male	1	60930.2	DBLa_3186	NTSA1_DBLa1.1_CIDRa1.2_DBLb11_DBLg1_DBLe1_DBLg1_DBLz2_DBLe1	0h	mal19	115	upsA	DBLa1.1	unknown (var1)	8155
K891	K891_0h_mal19	4	Male	1	60930.2	DBLa_113	NTSA1_DBLa1.1_CIDRa1.2_DBLb11_DBLg1_DBLe1_DBLg1_DBLz1_DBLe1	0h	mal19	102	upsA	DBLa1.1	unknown (var1)	8155
K891	K891_0h_mal19	4	Male	1	60930.2	DBLa_217	NTSB3_DBLa0.9_CIDRa2.2_DBLd1_____	0h	mal19	1008	upsB	DBLa0.9	CD36	8155
K889	K889_0h_mal19	4	Male	1	72103.3	DBLa_59	________	0h	mal19	9352	upsB	DBLa0.9	not_annotated	93235
K889	K889_0h_mal19	4	Male	1	72103.3	DBLa_66	NTSB_DBLa0.6_CIDRa3.1_DBLb_DBLg____	0h	mal19	8329	not_assigned	DBLa0.4	CD36	93235
K889	K889_0h_mal19	4	Male	1	72103.3	DBLa_95	NTSB_DBLa2_CIDRa1.8_DBLb12_DBLz3_DBLe6_DBLd1_CIDRb1_DBLz3	0h	mal19	6180	upsC	DBLa2	EPCR	93235
K889	K889_0h_mal19	4	Male	1	72103.3	DBLa_188	NTSB1_DBLa0.4_CIDRa4_DBLb_DBLg_DBLz5_DBLe4_DBLz_DBLe	0h	mal19	5541	upsB	DBLa0.4	CD36	93235
K889	K889_0h_mal19	4	Male	1	72103.3	DBLa_181	NTSB3_DBLa2_CIDRa1.1_DBLb3_DBLg4____	0h	mal19	4054	not_assigned	DBLa0.4	EPCR	93235
K889	K889_0h_mal19	4	Male	1	72103.3	DBLa_9	NTSB2________	0h	mal19	33953	upsB	DBLa2	not_annotated	93235
K889	K889_0h_mal19	4	Male	1	72103.3	DBLa_221	NTSB3_DBLa0.16_CIDRa3.4_DBLd1_CIDRb1____	0h	mal19	3103	not_assigned	DBLa0.16	CD36	93235
K889	K889_0h_mal19	4	Male	1	72103.3	DBLa_206	NTSB3_DBLa0.5_CIDRa2.9_DBLd1_CIDRb1_DBLz6_DBLe9__	0h	mal19	2968	upsC	DBLa0.1	CD36	93235
K889	K889_0h_mal19	4	Male	1	72103.3	DBLa_5	NTSA7_DBLa1.8_CIDRb2_DBLg7_____	0h	mal19	14647	upsA	DBLa1.8	unknown	93235
K889	K889_0h_mal19	4	Male	1	72103.3	DBLa_490	________	0h	mal19	1438	upsC	DBLa0.18	not_annotated	93235
K889	K889_0h_mal19	4	Male	1	72103.3	DBLa_611	NTSB3_DBLa0.9_CIDRa2.2_DBLd1_CIDRg5____	0h	mal19	1227	not_assigned	DBLa0.1	CD36	93235
K889	K889_0h_mal19	4	Male	1	72103.3	DBLa_488	NTSB7_DBLa0.7_CIDRa3.4_DBLd1_CIDRb1____	0h	mal19	1222	upsB	DBLa0.7	CD36	93235
K889	K889_0h_mal19	4	Male	1	72103.3	DBLa_430	NTSB3_DBLa0.9_CIDRa2.7_DBLg2_DBLd1____	0h	mal19	1221	upsB	DBLa0.9	CD36	93235
K887	K887_0h_mal19	4	Female	3	71903.6	DBLa_294	NTSB3_DBLa0.3_CIDRa6_DBLb4_DBLg_DBLd_CIDRb_DBLb3_DBLd5	0h	mal19	872	upsB	DBLa0.3	CD36	11272
K887	K887_0h_mal19	4	Female	3	71903.6	DBLa_548	_DBLa0.10_CIDRa2.2_DBLd1_CIDRb1____	0h	mal19	817	upsC	DBLa0.10	CD36	11272
K887	K887_0h_mal19	4	Female	3	71903.6	DBLa_232	________	0h	mal19	812	upsC	DBLa0.21	not_annotated	11272
K887	K887_0h_mal19	4	Female	3	71903.6	DBLa_340	NTSA7_DBLa1.2_CIDRa1.5_DBLg2_DBLd____	0h	mal19	802	upsA	DBLa1.2	EPCR	11272
K887	K887_0h_mal19	4	Female	3	71903.6	DBLa_283	_DBLa0.12_CIDRa2.1_DBLb12_DBLg3_DBLz4___	0h	mal19	757	upsB	DBLa0.12	CD36	11272
K887	K887_0h_mal19	4	Female	3	71903.6	DBLa_296	_DBLa0.23_CIDRa3.2_DBLb5_DBLg5____	0h	mal19	730	upsB	DBLa0.5	CD36	11272
K887	K887_0h_mal19	4	Female	3	71903.6	DBLa_335	NTSB3_DBLa0.8_CIDRa3.2_DBLd1_CIDRb1____	0h	mal19	713	upsB	DBLa0.8	CD36	11272
K887	K887_0h_mal19	4	Female	3	71903.6	DBLa_337	NTSB_DBLa0.8_CIDRa2.2_DBLd1_CIDRb1____	0h	mal19	438	upsB	DBLa0.8	CD36	11272
K887	K887_0h_mal19	4	Female	3	71903.6	DBLa_381	_DBLa0.3_CIDRa3.2_DBLd1_____	0h	mal19	362	not_assigned	DBLa0.3	CD36	11272
K887	K887_0h_mal19	4	Female	3	71903.6	DBLa_82	NTSA1_DBLa1.1_CIDRa1.2_DBLb11_DBLg1_DBLe1_DBLg1_DBLz_DBLe1	0h	mal19	358	upsA	DBLa1.1	unknown (var1)	11272
K887	K887_0h_mal19	4	Female	3	71903.6	DBLa_4348	NTSB2_DBLa0.3_CIDRa6_DBLb5_DBLd____	0h	mal19	293	not_assigned	DBLa0.3	CD36	11272
K887	K887_0h_mal19	4	Female	3	71903.6	DBLa_615	NTSB3_DBLa0.9_CIDRa2.1_DBLd1_CIDRb1____	0h	mal19	260	upsB	DBLa0.9	CD36	11272
K887	K887_0h_mal19	4	Female	3	71903.6	DBLa_350	NTSB3_DBLa0.11_CIDRa2.4_DBLd1_CIDRb____	0h	mal19	243	upsB	DBLa0.11	CD36	11272
K887	K887_0h_mal19	4	Female	3	71903.6	DBLa_413	NTSB3_DBLa0.1_CIDRa3.2_DBLd1_CIDRb1_DBLz6_DBLe6__	0h	mal19	226	upsB	DBLa0.1	CD36	11272
K887	K887_0h_mal19	4	Female	3	71903.6	DBLa_968	NTSB6_DBLa2_CIDRa1.8_DBLb12_DBLz3_DBLe6_DBLd1_CIDRb_	0h	mal19	220	upsC	DBLa2	EPCR	11272
K887	K887_0h_mal19	4	Female	3	71903.6	DBLa_801	NTSB3_DBLa0.9_CIDRa2.2_DBLd1_CIDRb1____	0h	mal19	199	not_assigned	DBLa0.9	CD36	11272
K887	K887_0h_mal19	4	Female	3	71903.6	DBLa_1415	NTSB2_DBLa0.4_CIDRa4_DBLd1_CIDRb1_DBLz6_DBLe6__	0h	mal19	183	not_assigned	DBLa0.4	CD36	11272
K887	K887_0h_mal19	4	Female	3	71903.6	DBLa_215	NTSA7_DBLa1.2_CIDRa1.7______	0h	mal19	169	upsA	DBLa1.2	EPCR	11272
K887	K887_0h_mal19	4	Female	3	71903.6	DBLa_807	NTSB3_DBLa0.15_CIDRa2.9_DBLd1_CIDRg____	0h	mal19	162	upsB	DBLa0.15	CD36	11272
K887	K887_0h_mal19	4	Female	3	71903.6	DBLa_974	NTSB3_DBLa0.8_CIDRa5_DBLd1_____	0h	mal19	150	upsB	DBLa0.8	CD36	11272
K887	K887_0h_mal19	4	Female	3	71903.6	DBLa_942	________	0h	mal19	148	upsB	DBLa0.7	not_annotated	11272
K887	K887_0h_mal19	4	Female	3	71903.6	DBLa_1133	NTSB_DBLa0.1_CIDRa3.1_DBLd1_CIDRb1____	0h	mal19	134	upsB	DBLa0.10	CD36	11272
K887	K887_0h_mal19	4	Female	3	71903.6	DBLa_183	NTSB3_DBLa0.7_CIDRa2.2_DBLd1_CIDRb____	0h	mal19	1171	upsB	DBLa0.7	CD36	11272
K887	K887_0h_mal19	4	Female	3	71903.6	DBLa_178	NTSB3_DBLa0.9_CIDRa5_DBLb5_DBLg5____	0h	mal19	1053	not_assigned	DBLa0.9	CD36	11272
K881	K881_0h_mal19	4	Female	1	13754.1	DBLa_4132	NTSB3_DBLa0.9_CIDRa2.7_DBLg2_DBLd1_CIDRb2_DBLe13_DBLg2_	0h	mal19	97	upsB	DBLa0.9	CD36	4241
K881	K881_0h_mal19	4	Female	1	13754.1	DBLa_7	NTSA7_DBLa1.1_CIDRa1.7_DBLb1_____	0h	mal19	95	upsA	DBLa1.1	EPCR	4241
K881	K881_0h_mal19	4	Female	1	13754.1	DBLa_1490	NTSB3________	0h	mal19	88	not_assigned	DBLa2	not_annotated	4241
K881	K881_0h_mal19	4	Female	1	13754.1	DBLa_1136	NTSB3_DBLa0.5_CIDRa2.6_DBLd1_CIDRb____	0h	mal19	84	not_assigned	DBLa0.16	CD36	4241
K881	K881_0h_mal19	4	Female	1	13754.1	DBLa_1431	NTSA8_DBLa1_______	0h	mal19	78	upsA	DBLa1.6	not_annotated	4241
K881	K881_0h_mal19	4	Female	1	13754.1	DBLa_973	NTSB3_DBLa0.11_CIDRa2.1_DBLd1_CIDRb1____	0h	mal19	75	upsB	DBLa0.5	CD36	4241
K881	K881_0h_mal19	4	Female	1	13754.1	DBLa_1489	_DBLa0.19_CIDRa2.9_DBLd1_CIDRb1____	0h	mal19	72	not_assigned	DBLa0.9	CD36	4241
K881	K881_0h_mal19	4	Female	1	13754.1	DBLa_1670	NTSB3_DBLa0.10_CIDRa2.2_DBLe2_DBLe2_DBLe2___	0h	mal19	68	upsB	DBLa0.9	CD36	4241
K881	K881_0h_mal19	4	Female	1	13754.1	DBLa_1561	NTSA3_DBLa1.2_CIDRa1.6_DBLb3_DBLg_DBLd___	0h	mal19	65	upsA	DBLa1.2	EPCR	4241
K881	K881_0h_mal19	4	Female	1	13754.1	DBLa_1793	_DBLa0.5_CIDRa2_DBLd1_CIDRb____	0h	mal19	63	not_assigned	DBLa0.5	CD36	4241
K881	K881_0h_mal19	4	Female	1	13754.1	DBLa_1500	NTSB3_DBLa0.12_CIDRa2.4_DBLd1_CIDRb1_DBLb6_DBLg10__	0h	mal19	62	upsB	DBLa0.12	CD36	4241
K881	K881_0h_mal19	4	Female	1	13754.1	DBLa_1443	________	0h	mal19	61	not_assigned	DBLa0.9	not_annotated	4241
K881	K881_0h_mal19	4	Female	1	13754.1	DBLa_1423	NTSB3_DBLa0.8_CIDRa5_DBLd1_CIDRb1____	0h	mal19	59	upsB	DBLa0.8	CD36	4241
K881	K881_0h_mal19	4	Female	1	13754.1	DBLa_1708	NTSA6_DBLa1.7_CIDRa1.4_DBLg11_DBLb_DBLg11___	0h	mal19	57	upsA	DBLa1.7	EPCR	4241
K881	K881_0h_mal19	4	Female	1	13754.1	DBLa_1676	________	0h	mal19	50	upsB	DBLa0.5	not_annotated	4241
K881	K881_0h_mal19	4	Female	1	13754.1	DBLa_1035	NTSB3_DBLa0.8_______	0h	mal19	376	not_assigned	DBLa0.8	not_annotated	4241
K881	K881_0h_mal19	4	Female	1	13754.1	DBLa_918	NTSB3_DBLa0.8_CIDRa3.5_DBLe2_DBLz3_DBLe2___	0h	mal19	269	upsB	DBLa0.8	CD36	4241
K881	K881_0h_mal19	4	Female	1	13754.1	DBLa_832	NTSB3_DBLa0_______	0h	mal19	251	upsB	DBLa0.7	not_annotated	4241
K881	K881_0h_mal19	4	Female	1	13754.1	DBLa_3068	NTSB_DBLa0.3_CIDRa6_DBLb4_DBLd4____	0h	mal19	203	upsB	DBLa2	CD36	4241
K881	K881_0h_mal19	4	Female	1	13754.1	DBLa_1170	NTSB7_DBLa0.12_CIDRa2______	0h	mal19	199	not_assigned	DBLa0.9	CD36	4241
K881	K881_0h_mal19	4	Female	1	13754.1	DBLa_579	NTSB3_DBLa0_CIDRa3_DBLd1_CIDRb_DBLz6_DBLe9__	0h	mal19	195	upsB	DBLa0.15	CD36	4241
K881	K881_0h_mal19	4	Female	1	13754.1	DBLa_1165	NTSB3_DBLa0.9_CIDRa4_DBLd1_CIDRb1____	0h	mal19	170	upsB	DBLa0.9	CD36	4241
K881	K881_0h_mal19	4	Female	1	13754.1	DBLa_165	NTSA6_DBLa1.7_CIDRa1.4______	0h	mal19	163	not_assigned	DBLa1.7	EPCR	4241
K881	K881_0h_mal19	4	Female	1	13754.1	DBLa_1020	NTSB3_DBLa0.7_CIDRa2.2_DBLd1_____	0h	mal19	151	upsB	DBLa0.7	CD36	4241
K881	K881_0h_mal19	4	Female	1	13754.1	DBLa_1062	_DBLa0.10_CIDRa2.2_DBLd1_____	0h	mal19	148	upsB	DBLa0.10	CD36	4241
K881	K881_0h_mal19	4	Female	1	13754.1	DBLa_1073	NTSB3_DBLa0.7_CIDRa2.2_DBLd1_CIDRb5____	0h	mal19	139	not_assigned	DBLa0.7	CD36	4241
K881	K881_0h_mal19	4	Female	1	13754.1	DBLa_4048	NTSB3_DBLa0.8_CIDRa3.4_DBLd1_CIDRb1____	0h	mal19	131	upsB	DBLa0.7	CD36	4241
K881	K881_0h_mal19	4	Female	1	13754.1	DBLa_16	NTSA1_DBLa1.4_CIDRa1.3_DBLb1_DBLg15_DBLe1_DBLg15_DBLz_DBLe1	0h	mal19	123	upsA	DBLa1.4	unknown (var1)	4241
K881	K881_0h_mal19	4	Female	1	13754.1	DBLa_1138	NTSB3_DBLa0_CIDRa3.2_DBLd1_CIDRb5____	0h	mal19	110	upsC	DBLa0.15	CD36	4241
K881	K881_0h_mal19	4	Female	1	13754.1	DBLa_1304	_DBLa0.12_CIDRa2.4_DBLd1_CIDRb____	0h	mal19	109	upsB	DBLa0.12	CD36	4241
K881	K881_0h_mal19	4	Female	1	13754.1	DBLa_3144	NTSA3_DBLa1.2_CIDRa1_DBLb_DBLg____	0h	mal19	108	upsA	DBLa1.2	EPCR	4241
K881	K881_0h_mal19	4	Female	1	13754.1	DBLa_1119	________	0h	mal19	108	not_assigned	DBLa0.12	not_annotated	4241
K881	K881_0h_mal19	4	Female	1	13754.1	DBLa_1460	NTSB3_DBLa0.15_CIDRa3.1_DBLd1_CIDRb1_DBLe4___	0h	mal19	107	upsC	DBLa0.16	CD36	4241
K881	K881_0h_mal19	4	Female	1	13754.1	DBLa_1196	NTSB3_DBLa0_______	0h	mal19	107	not_assigned	DBLa0.12	not_annotated	4241
K880	K880_0h_mal19	4	Male	NA	NA	DBLa_710	NTSB3_DBLa0.11_CIDRa2.4_DBLd1_CIDRg____	0h	mal19	986	upsB	DBLa0.11	CD36	60339
K880	K880_0h_mal19	4	Male	NA	NA	DBLa_511	_DBLa0.9_CIDRa2.2_DBLg11_DBLd1_CIDRb1_DBLg11_DBLe6_	0h	mal19	917	upsB	DBLa0.10	CD36	60339
K880	K880_0h_mal19	4	Male	NA	NA	DBLa_525	NTSB3_DBLa0.5_CIDRa2.8_DBLd1_CIDRg____	0h	mal19	876	upsC	DBLa0.11	CD36	60339
K880	K880_0h_mal19	4	Male	NA	NA	DBLa_547	________	0h	mal19	741	upsB	DBLa0.5	not_annotated	60339
K880	K880_0h_mal19	4	Male	NA	NA	DBLa_141	NTSB5_DBLa2_CIDRa1.6_DBLb12_DBLg_DBLd1_CIDRb__	0h	mal19	4311	upsA	DBLa2	EPCR	60339
K880	K880_0h_mal19	4	Male	NA	NA	DBLa_18	NTSA1_DBLa1.1_CIDRa1.2_DBLb11_DBLg1_DBLe1_DBLg1_DBLz1_DBLe1	0h	mal19	3830	upsA	DBLa1.1	unknown (var1)	60339
K880	K880_0h_mal19	4	Male	NA	NA	DBLa_153	NTSB3_DBLa0_CIDRa2______	0h	mal19	3697	not_assigned	DBLa0.12	CD36	60339
K880	K880_0h_mal19	4	Male	NA	NA	DBLa_199	NTSA2_DBLa1.4_______	0h	mal19	3243	upsA	DBLa1.4	not_annotated	60339
K880	K880_0h_mal19	4	Male	NA	NA	DBLa_203	NTSA2_DBLa1.4_CIDRa1.1_DBLb1_DBLg2_DBLg2_DBLd1_CIDRb_DBLz6	0h	mal19	2957	upsA	DBLa1.4	EPCR	60339
K880	K880_0h_mal19	4	Male	NA	NA	DBLa_498	NTSB2_DBLa0.4_CIDRa5_DBLb5_DBLg9____	0h	mal19	2859	not_assigned	DBLa0.4	CD36	60339
K880	K880_0h_mal19	4	Male	NA	NA	DBLa_890	NTSB1_DBLa0.5_CIDRa2.9_DBLd1_CIDRg5____	0h	mal19	2717	upsB	DBLa0.5	CD36	60339
K880	K880_0h_mal19	4	Male	NA	NA	DBLa_837	________	0h	mal19	1921	not_assigned	DBLa0.9	not_annotated	60339
K880	K880_0h_mal19	4	Male	NA	NA	DBLa_11	NTSA6_DBLa1.6_CIDRd1_DBLb_DBLg12_DBLd5_CIDRb4_DBLb_DBLg12	0h	mal19	16767	upsA	DBLa1.6	unknown	60339
K880	K880_0h_mal19	4	Male	NA	NA	DBLa_191	NTSA_DBLa1.2_CIDRa1_DBLb6_DBLg_DBLd5_CIDRb_DBLb6_DBLg	0h	mal19	1251	upsA	DBLa1.2	EPCR	60339
K880	K880_0h_mal19	4	Male	NA	NA	DBLa_426	NTSB2_DBLa0.4_CIDRa5_DBLd1_CIDRb____	0h	mal19	1209	not_assigned	DBLa0.4	CD36	60339
K880	K880_0h_mal19	4	Male	NA	NA	DBLa_1	________	0h	mal19	1203	upsB	DBLa0.3	not_annotated	60339
K880	K880_0h_mal19	4	Male	NA	NA	DBLa_997	________	0h	mal19	10854	upsB	DBLa0.15	not_annotated	60339
K670	K670_0h_mal19	9	Female	4	36275.7	DBLa_531	________	0h	mal19	842	not_assigned	DBLa0.1	not_annotated	36375
K670	K670_0h_mal19	9	Female	4	36275.7	DBLa_703	NTSB7_DBLa0.13_CIDRa2.5_DBLd1_CIDRb6____	0h	mal19	809	upsB	DBLa0.5	CD36	36375
K670	K670_0h_mal19	9	Female	4	36275.7	DBLa_556	NTSB3_DBLa0.17_CIDRa3.1_DBLd1_CIDRb5____	0h	mal19	771	upsB	DBLa0.9	CD36	36375
K670	K670_0h_mal19	9	Female	4	36275.7	DBLa_536	NTSB3_DBLa0.15_CIDRa3.2_DBLd1_CIDRb1____	0h	mal19	725	upsB	DBLa0.15	CD36	36375
K670	K670_0h_mal19	9	Female	4	36275.7	DBLa_433	NTSB_DBLa0.4_CIDRa6_DBLb5_DBLg____	0h	mal19	720	not_assigned	DBLa0.4	CD36	36375
K670	K670_0h_mal19	9	Female	4	36275.7	DBLa_474	________	0h	mal19	701	upsC	DBLa0.13	not_annotated	36375
K670	K670_0h_mal19	9	Female	4	36275.7	DBLa_2349	NTSB3_DBLa0.16_CIDRa3.4_DBLd1_____	0h	mal19	668	not_assigned	DBLa0.1	CD36	36375
K670	K670_0h_mal19	9	Female	4	36275.7	DBLa_375	NTSB3_DBLa0.1_CIDRa3.1_DBLd1_CIDRb1____	0h	mal19	652	not_assigned	DBLa0.11	CD36	36375
K670	K670_0h_mal19	9	Female	4	36275.7	DBLa_71	NTSB3_DBLa0.4_CIDRa5_DBLb5_DBLg14_DBLz5_DBLe4__	0h	mal19	6378	not_assigned	DBLa0.6	CD36	36375
K670	K670_0h_mal19	9	Female	4	36275.7	DBLa_560	NTSB3_DBLa0.1_CIDRa3_DBLd1_CIDRb____	0h	mal19	629	not_assigned	DBLa0.5	CD36	36375
K670	K670_0h_mal19	9	Female	4	36275.7	DBLa_643	NTSB3_DBLa0_CIDRa3_DBLd1_CIDRb1____	0h	mal19	606	upsB	DBLa0.22	CD36	36375
K670	K670_0h_mal19	9	Female	4	36275.7	DBLa_616	NTSB3_DBLa0.8_CIDRa3.4_DBLd1_CIDRg2_DBLz6_DBLe9__	0h	mal19	542	not_assigned	DBLa0.8	CD36	36375
K670	K670_0h_mal19	9	Female	4	36275.7	DBLa_496	________	0h	mal19	530	upsB	DBLa0.1	not_annotated	36375
K670	K670_0h_mal19	9	Female	4	36275.7	DBLa_143	________	0h	mal19	3533	upsB	DBLa0.9	not_annotated	36375
K670	K670_0h_mal19	9	Female	4	36275.7	DBLa_210	NTSB7_DBLa0.8_CIDRa2.2_DBLd1_CIDRb1_DBLg3_DBLz4__	0h	mal19	2661	upsB	DBLa0.8	CD36	36375
K670	K670_0h_mal19	9	Female	4	36275.7	DBLa_216	NTSB3_DBLa0_______	0h	mal19	2194	not_assigned	DBLa0.1	not_annotated	36375
K670	K670_0h_mal19	9	Female	4	36275.7	DBLa_328	NTSB3_DBLa0_CIDRa3.1_DBLd1_____	0h	mal19	1420	not_assigned	DBLa0.1	CD36	36375
K670	K670_0h_mal19	9	Female	4	36275.7	DBLa_377	NTSB3_DBLa0.11_CIDRa2.4_DBLd1_____	0h	mal19	1411	not_assigned	DBLa0.11	CD36	36375
K670	K670_0h_mal19	9	Female	4	36275.7	DBLa_392	NTSB3_DBLa0_______	0h	mal19	1332	upsC	DBLa0.1	not_annotated	36375
K670	K670_0h_mal19	9	Female	4	36275.7	DBLa_291	NTSB3_DBLa0.16_CIDRa3.4_DBLb10_DBLd1_CIDRb6___	0h	mal19	1300	not_assigned	DBLa0.11	CD36	36375
K670	K670_0h_mal19	9	Female	4	36275.7	DBLa_387	NTSB3_DBLa0.12_CIDRa2.2_DBLd1_CIDRb1____	0h	mal19	1296	upsC	DBLa0.12	CD36	36375
K670	K670_0h_mal19	9	Female	4	36275.7	DBLa_372	________	0h	mal19	1165	upsB	DBLa0.5	not_annotated	36375
K670	K670_0h_mal19	9	Female	4	36275.7	DBLa_404	_DBLa0.4_CIDRa3.4_DBLb5_____	0h	mal19	1153	upsB	DBLa0.4	CD36	36375
K670	K670_0h_mal19	9	Female	4	36275.7	DBLa_1523	NTSB3_DBLa0_CIDRa2______	0h	mal19	1143	upsB	DBLa0.13	CD36	36375
K670	K670_0h_mal19	9	Female	4	36275.7	DBLa_394	NTSB2_DBLa0.9_CIDRa5_DBLb5_DBLd1_CIDRg8___	0h	mal19	1110	upsB	DBLa0.9	CD36	36375
K670	K670_0h_mal19	9	Female	4	36275.7	DBLa_950	NTSB3_DBLa0.12_CIDRa2.2_DBLd1_CIDRb1____	0h	mal19	1053	not_assigned	DBLa0.12	CD36	36375
K670	K670_0h_mal19	9	Female	4	36275.7	DBLa_312	NTSB3_DBLa0.11_CIDRa2_DBLd1_____	0h	mal19	1031	upsB	DBLa0.11	CD36	36375
K659	K659_0h_mal19	9	Male	1	65175.1	DBLa_454	NTSB3_DBLa0.17_CIDRa3.1_DBLd1_CIDRb1____	0h	mal19	872	upsB	DBLa0.1	CD36	8722
K659	K659_0h_mal19	9	Male	1	65175.1	DBLa_600	NTSB3_DBLa0_CIDRa3_DBLd1_CIDRb1____	0h	mal19	452	not_assigned	DBLa0.17	CD36	8722
K659	K659_0h_mal19	9	Male	1	65175.1	DBLa_682	________	0h	mal19	451	not_assigned	DBLa0.15	not_annotated	8722
K659	K659_0h_mal19	9	Male	1	65175.1	DBLa_417	NTSB3_DBLa0.4_CIDRa6_DBLb5_DBLg10_DBLd___	0h	mal19	436	upsC	DBLa0.4	CD36	8722
K659	K659_0h_mal19	9	Male	1	65175.1	DBLa_2275	NTSB3_DBLa0.12_CIDRa2.1_DBLd1_____	0h	mal19	397	upsB	DBLa0.12	CD36	8722
K659	K659_0h_mal19	9	Male	1	65175.1	DBLa_109	NTSB3_DBLa0_CIDRa3.1_DBLd_____	0h	mal19	382	upsC	DBLa0.11	CD36	8722
K659	K659_0h_mal19	9	Male	1	65175.1	DBLa_347	NTSB5_DBLa0.10_CIDRa2.2_DBLd1_CIDRb1_DBLe2_DBLe2__	0h	mal19	233	not_assigned	DBLa0.10	CD36	8722
K659	K659_0h_mal19	9	Male	1	65175.1	DBLa_1040	NTSB3_DBLa0.11_CIDRa2.4_DBLd1_CIDRb5____	0h	mal19	213	not_assigned	DBLa0.15	CD36	8722
K659	K659_0h_mal19	9	Male	1	65175.1	DBLa_1212	NTSB3_DBLa0.14_CIDRa4______	0h	mal19	204	not_assigned	DBLa0.1	CD36	8722
K659	K659_0h_mal19	9	Male	1	65175.1	DBLa_1785	NTSB3_DBLa0.5_CIDRa2.6_DBLb6_DBLd1_CIDRb1_DBLg13_DBLe2_DBLe2	0h	mal19	202	not_assigned	DBLa0.5	CD36	8722
K659	K659_0h_mal19	9	Male	1	65175.1	DBLa_1218	NTSB3_DBLa0.5_CIDRa2.6_DBLd1_CIDRg4____	0h	mal19	197	upsB	DBLa0.5	CD36	8722
K659	K659_0h_mal19	9	Male	1	65175.1	DBLa_613	NTSB3_DBLa0_______	0h	mal19	186	upsB	DBLa0.9	not_annotated	8722
K659	K659_0h_mal19	9	Male	1	65175.1	DBLa_252	NTSB3_DBLa0.8_CIDRa5_DBLd1_CIDRb____	0h	mal19	184	upsB	DBLa0.8	CD36	8722
K659	K659_0h_mal19	9	Male	1	65175.1	DBLa_187	NTSA6_DBLa1.7_CIDRa1.4_DBLb1_DBLb1_DBLg___	0h	mal19	1502	upsA	DBLa1.7	EPCR	8722
K659	K659_0h_mal19	9	Male	1	65175.1	DBLa_16	NTSA1_DBLa1.4_CIDRa1.3_DBLb1_DBLg15_DBLe1_DBLg15_DBLz_DBLe1	0h	mal19	141	upsA	DBLa1.4	unknown (var1)	8722
K659	K659_0h_mal19	9	Male	1	65175.1	DBLa_1081	NTSB7_DBLa0.6_CIDRa3.2_DBLd1_____	0h	mal19	129	upsB	DBLa0.6	CD36	8722
K659	K659_0h_mal19	9	Male	1	65175.1	DBLa_1264	________	0h	mal19	118	upsC	DBLa0.9	not_annotated	8722
K659	K659_0h_mal19	9	Male	1	65175.1	DBLa_191	NTSA_DBLa1.2_CIDRa1_DBLb6_DBLg_DBLd5_CIDRb_DBLb6_DBLg	0h	mal19	1165	upsA	DBLa1.2	EPCR	8722
K659	K659_0h_mal19	9	Male	1	65175.1	DBLa_405	NTSB_DBLa0.3_CIDRa1.1_DBLb_DBLg4_DBLd1_CIDRb1__	0h	mal19	1148	not_assigned	DBLa0.3	EPCR	8722
K659	K659_0h_mal19	9	Male	1	65175.1	DBLa_912	NTSB3_DBLa0.12_CIDRa2.1_DBLd1_CIDRb1____	0h	mal19	110	not_assigned	DBLa0.6	CD36	8722
K645	K645_0h_mal19	9	Female	4	9496.47	DBLa_347	NTSB5_DBLa0.10_CIDRa2.2_DBLd1_CIDRb1_DBLe2_DBLe2__	0h	mal19	893	not_assigned	DBLa0.10	CD36	9377
K645	K645_0h_mal19	9	Female	4	9496.47	DBLa_587	NTSB3_DBLa0.1_CIDRa3.1_DBLd1_CIDRb1____	0h	mal19	874	not_assigned	DBLa0.5	CD36	9377
K645	K645_0h_mal19	9	Female	4	9496.47	DBLa_627	NTSB4_DBLa0_CIDRa2_DBLb_____	0h	mal19	824	upsB	DBLa0.4	CD36	9377
K645	K645_0h_mal19	9	Female	4	9496.47	DBLa_3959	NTSB3_DBLa2_CIDRa1.1_DBLb12_DBLg4_DBLd1___	0h	mal19	801	upsB	DBLa2	EPCR	9377
K645	K645_0h_mal19	9	Female	4	9496.47	DBLa_822	________	0h	mal19	547	upsB	DBLa0.8	not_annotated	9377
K645	K645_0h_mal19	9	Female	4	9496.47	DBLa_883	________	0h	mal19	488	upsB	DBLa0.5	not_annotated	9377
K645	K645_0h_mal19	9	Female	4	9496.47	DBLa_16	NTSA1_DBLa1.4_CIDRa1.3_DBLb1_DBLg15_DBLe1_DBLg15_DBLz_DBLe1	0h	mal19	394	upsA	DBLa1.4	unknown (var1)	9377
K645	K645_0h_mal19	9	Female	4	9496.47	DBLa_238	NTSB_DBLa0_CIDRa2_DBLg11_DBLd1_CIDRb___	0h	mal19	294	not_assigned	DBLa0.12	CD36	9377
K645	K645_0h_mal19	9	Female	4	9496.47	DBLa_136	NTSB3_DBLa0.9_CIDRa2.7_DBLd1_CIDRb1_DBLg13_DBLz2_DBLe11_DBLe11	0h	mal19	226	upsB	DBLa0.9	CD36	9377
K645	K645_0h_mal19	9	Female	4	9496.47	DBLa_2474	NTSB3_DBLa0.9_CIDRa2.3_DBLd1_CIDRb____	0h	mal19	207	not_assigned	DBLa0.9	CD36	9377
K645	K645_0h_mal19	9	Female	4	9496.47	DBLa_4067	NTSB2_DBLa0.4_CIDRa6_DBLd1_CIDRb____	0h	mal19	194	upsC	DBLa0.4	CD36	9377
K645	K645_0h_mal19	9	Female	4	9496.47	DBLa_1381	NTSB3_DBLa0.7_______	0h	mal19	182	upsB	DBLa0.7	not_annotated	9377
K645	K645_0h_mal19	9	Female	4	9496.47	DBLa_355	________	0h	mal19	1675	upsA	DBLa1.1	not_annotated	9377
K645	K645_0h_mal19	9	Female	4	9496.47	DBLa_4308	________	0h	mal19	140	upsB	DBLa0.8	not_annotated	9377
K645	K645_0h_mal19	9	Female	4	9496.47	DBLa_1692	________	0h	mal19	136	upsC	DBLa0.8	not_annotated	9377
K645	K645_0h_mal19	9	Female	4	9496.47	DBLa_3639	NTSA_DBLa1_CIDRg3_DBLg15_____	0h	mal19	126	upsA	DBLa1.6	unknown	9377
K645	K645_0h_mal19	9	Female	4	9496.47	DBLa_3990	NTSB3_DBLa0.21_CIDRa2.1_DBLb2_DBLd1_CIDRb1_DBLz6_DBLe12_	0h	mal19	117	upsB	DBLa0.21	CD36	9377
K645	K645_0h_mal19	9	Female	4	9496.47	DBLa_456	_DBLa0.9_CIDRa2.2_DBLg14_DBLz5_DBLe4___	0h	mal19	1154	not_assigned	DBLa0.9	CD36	9377
K645	K645_0h_mal19	9	Female	4	9496.47	DBLa_1000	________	0h	mal19	105	upsA	DBLa1.6	not_annotated	9377
K623	K623_0h_mal19	9	Male	1	31070.1	DBLa_3881	NTSB3_DBLa0.5_CIDRa2.1_DBLd1_CIDRb____	0h	mal19	98	upsB	DBLa0.5	CD36	4153
K623	K623_0h_mal19	9	Male	1	31070.1	DBLa_1571	NTSB3_DBLa0.3_CIDRa2.2_DBLd1_CIDRb____	0h	mal19	98	upsB	DBLa0.3	CD36	4153
K623	K623_0h_mal19	9	Male	1	31070.1	DBLa_1550	NTSB4_DBLa0_______	0h	mal19	97	upsB	DBLa0.4	not_annotated	4153
K623	K623_0h_mal19	9	Male	1	31070.1	DBLa_507	________	0h	mal19	927	upsA	DBLa1.6	not_annotated	4153
K623	K623_0h_mal19	9	Male	1	31070.1	DBLa_1620	NTSB6_DBLa0.18_CIDRa5_DBLb5_DBLg10____	0h	mal19	74	not_assigned	DBLa0.18	CD36	4153
K623	K623_0h_mal19	9	Male	1	31070.1	DBLa_1049	NTSB3_DBLa0.11_CIDRa2.4_DBLd1_CIDRb1____	0h	mal19	732	not_assigned	DBLa0.11	CD36	4153
K623	K623_0h_mal19	9	Male	1	31070.1	DBLa_2556	NTSB3_DBLa0.13_CIDRa2______	0h	mal19	67	upsB	DBLa0.13	CD36	4153
K623	K623_0h_mal19	9	Male	1	31070.1	DBLa_1800	________	0h	mal19	66	upsB	DBLa0.9	not_annotated	4153
K623	K623_0h_mal19	9	Male	1	31070.1	DBLa_1771	________	0h	mal19	61	upsB	DBLa0.6	not_annotated	4153
K623	K623_0h_mal19	9	Male	1	31070.1	DBLa_852	________	0h	mal19	555	upsC	DBLa0.5	not_annotated	4153
K623	K623_0h_mal19	9	Male	1	31070.1	DBLa_3268	NTSB3_DBLa0.20_CIDRa3.2_DBLd1_CIDRb1____	0h	mal19	53	not_assigned	DBLa0.1	CD36	4153
K623	K623_0h_mal19	9	Male	1	31070.1	DBLa_1010	NTSB3_DBLa0.3_CIDRa3.2_DBLd1_CIDRb1_DBLg___	0h	mal19	279	not_assigned	DBLa0.3	CD36	4153
K623	K623_0h_mal19	9	Male	1	31070.1	DBLa_3951	NTSB7_DBLa0.12_CIDRa2.1_DBLb5_DBLd1_CIDRb1___	0h	mal19	253	upsB	DBLa0.9	CD36	4153
K623	K623_0h_mal19	9	Male	1	31070.1	DBLa_1074	_DBLa0.9_CIDRa2.7_DBLd1_CIDRg2____	0h	mal19	241	upsB	DBLa0.9	CD36	4153
K623	K623_0h_mal19	9	Male	1	31070.1	DBLa_539	NTSB_DBLa0_______	0h	mal19	167	not_assigned	DBLa0.9	not_annotated	4153
K623	K623_0h_mal19	9	Male	1	31070.1	DBLa_759	________	0h	mal19	165	not_assigned	DBLa0.1	not_annotated	4153
K623	K623_0h_mal19	9	Male	1	31070.1	DBLa_840	NTSB3_DBLa0.11_CIDRa2.4_DBLd1_CIDRb____	0h	mal19	115	not_assigned	DBLa0.1	CD36	4153
K623	K623_0h_mal19	9	Male	1	31070.1	DBLa_1024	NTSB3_DBLa0_CIDRa3.1_DBLd1_CIDRb1____	0h	mal19	105	upsB	DBLa0.11	CD36	4153
K618	K618_0h_mal19	9	Female	3	7971.04	DBLa_597	NTSB3_DBLa0.12_CIDRa4_DBLb5_DBLz6_DBLe6___	0h	mal19	969	not_assigned	DBLa0.4	CD36	58207
K618	K618_0h_mal19	9	Female	3	7971.04	DBLa_290	NTSA6_DBLa1.5_CIDRd1_DBLg_____	0h	mal19	949	upsA	DBLa1.5	unknown	58207
K618	K618_0h_mal19	9	Female	3	7971.04	DBLa_2226	NTSB3_DBLa0.9_CIDRa2.1_DBLd1_CIDRb_CIDRg6_DBLg3_DBLz4_	0h	mal19	902	upsB	DBLa0.9	CD36	58207
K618	K618_0h_mal19	9	Female	3	7971.04	DBLa_542	NTSA7_DBLa1.2_CIDRa1.5_DBLb3_DBLg_DBLg_DBLd_CIDRb1_DBLb3	0h	mal19	793	upsA	DBLa1.2	EPCR	58207
K618	K618_0h_mal19	9	Female	3	7971.04	DBLa_1465	NTSB3_DBLa0.12_CIDRa2.4______	0h	mal19	777	not_assigned	DBLa0.21	CD36	58207
K618	K618_0h_mal19	9	Female	3	7971.04	DBLa_89	NTSA7_DBLa1.6_CIDRg3_DBLg12_DBLd5_CIDRb_DBLb__	0h	mal19	6659	upsA	DBLa1.6	unknown	58207
K618	K618_0h_mal19	9	Female	3	7971.04	DBLa_185	NTSA8_DBLa1.2_CIDRa1.5_DBLb6_DBLg12_DBLd5_CIDRb3_DBLb6_DBLg12	0h	mal19	3249	upsA	DBLa1.2	EPCR	58207
K618	K618_0h_mal19	9	Female	3	7971.04	DBLa_174	NTSB7_DBLa0_CIDRa5_DBLd1_CIDRb1____	0h	mal19	3241	upsB	DBLa0.6	CD36	58207
K618	K618_0h_mal19	9	Female	3	7971.04	DBLa_189	NTSA6_DBLa1.5_CIDRb4_DBLb_DBLg_DBLd___	0h	mal19	3059	upsA	DBLa1.5	unknown	58207
K618	K618_0h_mal19	9	Female	3	7971.04	DBLa_247	NTSB3_DBLa2_CIDRa1.8_DBLb12_DBLg4_DBLz5_DBLe4__	0h	mal19	2923	not_assigned	DBLa2	EPCR	58207
K618	K618_0h_mal19	9	Female	3	7971.04	DBLa_239	NTSA3_DBLa1.2_CIDRa1.5_DBLb_DBLg2_DBLg2___	0h	mal19	2674	upsB	DBLa1.2	EPCR	58207
K618	K618_0h_mal19	9	Female	3	7971.04	DBLa_116	NTSA6_DBLa1.7_CIDRa1.4_DBLg_DBLb_DBLg___	0h	mal19	2426	not_assigned	DBLa1.7	EPCR	58207
K618	K618_0h_mal19	9	Female	3	7971.04	DBLa_214	NTSA2_DBLa1.4_CIDRa1_DBLb_DBLb____	0h	mal19	2087	upsA	DBLa1.6	EPCR	58207
K618	K618_0h_mal19	9	Female	3	7971.04	DBLa_197	NTSB1_DBLa0.1_CIDRa3.1_DBLd1_CIDRb____	0h	mal19	1834	not_assigned	DBLa0.1	CD36	58207
K618	K618_0h_mal19	9	Female	3	7971.04	DBLa_24	NTSB3_DBLa2_CIDRa1.6_DBLb12_____	0h	mal19	16545	upsA	DBLa2	EPCR	58207
K618	K618_0h_mal19	9	Female	3	7971.04	DBLa_3981	NTSB5_DBLa2_CIDRa1.1_DBLb1_DBLg_DBLd1___	0h	mal19	1594	upsB	DBLa2	EPCR	58207
K618	K618_0h_mal19	9	Female	3	7971.04	DBLa_3779	NTSA3_DBLa1.2_CIDRa1.7______	0h	mal19	1435	upsA	DBLa1.2	EPCR	58207
K618	K618_0h_mal19	9	Female	3	7971.04	DBLa_422	NTSA6_DBLa1_CIDRa1.7______	0h	mal19	1393	upsA	DBLa1.4	EPCR	58207
K618	K618_0h_mal19	9	Female	3	7971.04	DBLa_412	NTSA2_DBLa1.4_CIDRa1.1______	0h	mal19	1306	upsA	DBLa1.4	EPCR	58207
K618	K618_0h_mal19	9	Female	3	7971.04	DBLa_309	NTSB3_DBLa0.5_CIDRa2_DBLd1_CIDRb____	0h	mal19	1246	upsC	DBLa0.5	CD36	58207
K618	K618_0h_mal19	9	Female	3	7971.04	DBLa_491	NTSA6_DBLa1_CIDRa1.7______	0h	mal19	1102	upsA	DBLa1.4	EPCR	58207
K618	K618_0h_mal19	9	Female	3	7971.04	DBLa_504	NTSB3_DBLa0.8_CIDRa5_DBLb5_DBLg10_DBLd4_CIDRb4_DBLe2_DBLe2	0h	mal19	1044	not_assigned	DBLa0.8	CD36	58207
K596	K596_0h_mal19	11	Male	4	12102	DBLa_470	NTSB5_DBLa0.6_CIDRa3.1_DBLd1_CIDRb5____	0h	mal19	978	upsC	DBLa0.6	CD36	15042
K596	K596_0h_mal19	11	Male	4	12102	DBLa_11	NTSA6_DBLa1.6_CIDRd1_DBLb_DBLg12_DBLd5_CIDRb4_DBLb_DBLg12	0h	mal19	922	upsA	DBLa1.6	unknown	15042
K596	K596_0h_mal19	11	Male	4	12102	DBLa_300	NTSB_DBLa0.8_CIDRa3_DBLd1_____	0h	mal19	813	not_assigned	DBLa0.8	CD36	15042
K596	K596_0h_mal19	11	Male	4	12102	DBLa_540	NTSB3_DBLa0.7_CIDRa3.5_DBLd1_CIDRg5____	0h	mal19	671	upsB	DBLa0.7	CD36	15042
K596	K596_0h_mal19	11	Male	4	12102	DBLa_408	NTSB3_DBLa0.8_CIDRa4_DBLd1_CIDRb____	0h	mal19	653	upsC	DBLa0.8	CD36	15042
K596	K596_0h_mal19	11	Male	4	12102	DBLa_1479	NTSB7_DBLa0.7_CIDRa3.4_DBLd1_CIDRb_DBLz6_DBLe__	0h	mal19	591	upsB	DBLa0.7	CD36	15042
K596	K596_0h_mal19	11	Male	4	12102	DBLa_696	NTSB3_DBLa0_CIDRa2_DBLd1_CIDRb____	0h	mal19	577	upsB	DBLa0.15	CD36	15042
K596	K596_0h_mal19	11	Male	4	12102	DBLa_553	________	0h	mal19	563	upsB	DBLa0.16	not_annotated	15042
K596	K596_0h_mal19	11	Male	4	12102	DBLa_717	NTSA_DBLa1.1_CIDRa1.7______	0h	mal19	537	upsA	DBLa1.1	EPCR	15042
K596	K596_0h_mal19	11	Male	4	12102	DBLa_1200	NTSB3_DBLa0.21_CIDRa2.4_DBLg5_DBLd1_CIDRb1_DBLe13__	0h	mal19	537	not_assigned	DBLa0.9	CD36	15042
K596	K596_0h_mal19	11	Male	4	12102	DBLa_842	NTSB3_DBLa0.15_CIDRa3.2_DBLd1_CIDRb1____	0h	mal19	501	upsB	DBLa0.9	CD36	15042
K596	K596_0h_mal19	11	Male	4	12102	DBLa_4147	NTSB3_DBLa2_CIDRa1_DBLb12_DBLg_DBLd1_CIDRb_DBLb12_DBLg11	0h	mal19	428	not_assigned	DBLa2	EPCR	15042
K596	K596_0h_mal19	11	Male	4	12102	DBLa_647	NTSB3_DBLa0_CIDRa2_DBLd1_____	0h	mal19	396	not_assigned	DBLa0.18	CD36	15042
K596	K596_0h_mal19	11	Male	4	12102	DBLa_880	NTSB5_DBLa2_CIDRa1.6_DBLb12_DBLg6_DBLd1_CIDRg11__	0h	mal19	332	upsB	DBLa2	EPCR	15042
K596	K596_0h_mal19	11	Male	4	12102	DBLa_82	NTSA1_DBLa1.1_CIDRa1.2_DBLb11_DBLg1_DBLe1_DBLg1_DBLz_DBLe1	0h	mal19	295	upsA	DBLa1.1	unknown (var1)	15042
K596	K596_0h_mal19	11	Male	4	12102	DBLa_464	NTSA7_DBLa1.8_CIDRb2_DBLg7_DBLe11_DBLz3_DBLe11_DBLz3_DBLe9	0h	mal19	287	upsA	DBLa1.8	unknown	15042
K596	K596_0h_mal19	11	Male	4	12102	DBLa_794	NTSB3_DBLa0.13_CIDRa2.3_DBLb8_DBLd1_CIDRb___	0h	mal19	281	upsB	DBLa0.5	CD36	15042
K596	K596_0h_mal19	11	Male	4	12102	DBLa_980	NTSB_DBLa0.4_______	0h	mal19	250	upsB	DBLa0.4	not_annotated	15042
K596	K596_0h_mal19	11	Male	4	12102	DBLa_982	NTSB3_DBLa0.9_CIDRa2.4_DBLd1_CIDRb1____	0h	mal19	249	not_assigned	DBLa0.9	CD36	15042
K596	K596_0h_mal19	11	Male	4	12102	DBLa_1060	NTSA5_DBLa1_______	0h	mal19	231	upsA	DBLa1.5	not_annotated	15042
K596	K596_0h_mal19	11	Male	4	12102	DBLa_3451	NTSB3_DBLa0.9_CIDRa2.4_DBLd1_CIDRb_DBLz6___	0h	mal19	208	upsB	DBLa0.9	CD36	15042
K596	K596_0h_mal19	11	Male	4	12102	DBLa_988	NTSB7_DBLa0_______	0h	mal19	203	upsB	DBLa0.10	not_annotated	15042
K596	K596_0h_mal19	11	Male	4	12102	DBLa_275	NTSB3_DBLa0.4_CIDRa6_DBLb5_DBLg_DBLz4_CIDRg1_DBLb4_DBLg12	0h	mal19	1693	upsC	DBLa0.4	CD36	15042
K596	K596_0h_mal19	11	Male	4	12102	DBLa_288	NTSB3_DBLa0.18_CIDRa4_DBLb5_DBLd4_CIDRg2_DBLe2_DBLe2_DBLe2	0h	mal19	1456	upsC	DBLa0.18	CD36	15042
K596	K596_0h_mal19	11	Male	4	12102	DBLa_304	NTSB3_DBLa2_CIDRa1.8_DBLb12_DBLz3_DBLe6_DBLd1_CIDRb_DBLe1	0h	mal19	1390	not_assigned	DBLa2	EPCR	15042
K579	K579_0h_mal19	11	Male	1	39065.2	DBLa_70	NTSB3_DBLa0.3_CIDRa3.1_DBLg5_____	0h	mal19	9510	not_assigned	DBLa0.3	CD36	25683
K579	K579_0h_mal19	11	Male	1	39065.2	DBLa_421	________	0h	mal19	772	not_assigned	DBLa0.5	not_annotated	25683
K579	K579_0h_mal19	11	Male	1	39065.2	DBLa_492	NTSB3_DBLa0.5_CIDRa2.3______	0h	mal19	727	upsB	DBLa0.11	CD36	25683
K579	K579_0h_mal19	11	Male	1	39065.2	DBLa_438	NTSB3_DBLa0.8_CIDRa4_DBLd1_CIDRb____	0h	mal19	683	upsC	DBLa0.8	CD36	25683
K579	K579_0h_mal19	11	Male	1	39065.2	DBLa_561	________	0h	mal19	606	not_assigned	DBLa0.8	not_annotated	25683
K579	K579_0h_mal19	11	Male	1	39065.2	DBLa_614	NTSB3_DBLa0.6_CIDRa3.1_DBLb5_DBLg5_DBLd5_CIDRb3_DBLb5_DBLg5	0h	mal19	573	upsB	DBLa0.6	CD36	25683
K579	K579_0h_mal19	11	Male	1	39065.2	DBLa_480	NTSB7_DBLa0.7_CIDRa2.2_DBLd1_CIDRb____	0h	mal19	559	not_assigned	DBLa0.7	CD36	25683
K579	K579_0h_mal19	11	Male	1	39065.2	DBLa_3026	________	0h	mal19	501	upsC	DBLa0.16	not_annotated	25683
K579	K579_0h_mal19	11	Male	1	39065.2	DBLa_565	________	0h	mal19	412	not_assigned	DBLa0.5	not_annotated	25683
K579	K579_0h_mal19	11	Male	1	39065.2	DBLa_638	NTSB3_DBLa0.16_CIDRa3.4_DBLd1_____	0h	mal19	379	not_assigned	DBLa0.15	CD36	25683
K579	K579_0h_mal19	11	Male	1	39065.2	DBLa_3186	NTSA1_DBLa1.1_CIDRa1.2_DBLb11_DBLg1_DBLe1_DBLg1_DBLz2_DBLe1	0h	mal19	379	upsA	DBLa1.1	unknown (var1)	25683
K579	K579_0h_mal19	11	Male	1	39065.2	DBLa_125	NTSB3_DBLa0.11_CIDRa2.4_DBLd1_CIDRb____	0h	mal19	3619	upsB	DBLa0.11	CD36	25683
K579	K579_0h_mal19	11	Male	1	39065.2	DBLa_2829	NTSB3_DBLa0.5_CIDRa2_DBLd1_CIDRg_CIDRg4___	0h	mal19	348	upsB	DBLa0.22	CD36	25683
K579	K579_0h_mal19	11	Male	1	39065.2	DBLa_735	________	0h	mal19	335	upsC	DBLa0.6	not_annotated	25683
K579	K579_0h_mal19	11	Male	1	39065.2	DBLa_594	NTSB3_DBLa0.18_CIDRa5_DBLb5_DBLg____	0h	mal19	321	not_assigned	DBLa0.9	CD36	25683
K579	K579_0h_mal19	11	Male	1	39065.2	DBLa_831	NTSB3_DBLa0_CIDRa3.1_DBLd1_CIDRb1____	0h	mal19	299	upsC	DBLa0.5	CD36	25683
K579	K579_0h_mal19	11	Male	1	39065.2	DBLa_3799	NTSB_DBLa0.18_CIDRa4_DBLb5_DBLg____	0h	mal19	1904	not_assigned	DBLa0.18	CD36	25683
K579	K579_0h_mal19	11	Male	1	39065.2	DBLa_280	NTSB2_DBLa0.4_CIDRa3.1______	0h	mal19	1462	upsB	DBLa0.6	CD36	25683
K579	K579_0h_mal19	11	Male	1	39065.2	DBLa_374	NTSB3_DBLa0.11_CIDRa2.4_DBLd1_CIDRb____	0h	mal19	1209	not_assigned	DBLa0.5	CD36	25683
K579	K579_0h_mal19	11	Male	1	39065.2	DBLa_373	_DBLa0.15_CIDRa2.9_DBLg13_DBLd4_CIDRg5___	0h	mal19	1085	upsB	DBLa0.5	CD36	25683
K575	K575_0h_mal19	11	Male	2	41786.7	DBLa_472	________	0h	mal19	972	upsB	DBLa0.11	not_annotated	28779
K575	K575_0h_mal19	11	Male	2	41786.7	DBLa_476	________	0h	mal19	920	upsC	DBLa0.6	not_annotated	28779
K575	K575_0h_mal19	11	Male	2	41786.7	DBLa_559	NTSB_DBLa0_______	0h	mal19	885	upsC	DBLa0.1	not_annotated	28779
K575	K575_0h_mal19	11	Male	2	41786.7	DBLa_572	NTSB_DBLa0_______	0h	mal19	830	upsB	DBLa0.8	not_annotated	28779
K575	K575_0h_mal19	11	Male	2	41786.7	DBLa_1727	NTSB_DBLa0.8_CIDRa5_DBLd1_CIDRb1____	0h	mal19	680	upsB	DBLa0.8	CD36	28779
K575	K575_0h_mal19	11	Male	2	41786.7	DBLa_88	NTSB3_DBLa0.8_CIDRa5_DBLb5_____	0h	mal19	6154	not_assigned	DBLa0.1	CD36	28779
K575	K575_0h_mal19	11	Male	2	41786.7	DBLa_108	NTSB3_DBLa0_______	0h	mal19	5220	not_assigned	DBLa0.12	not_annotated	28779
K575	K575_0h_mal19	11	Male	2	41786.7	DBLa_574	________	0h	mal19	400	upsB	DBLa0.11	not_annotated	28779
K575	K575_0h_mal19	11	Male	2	41786.7	DBLa_846	_DBLa0.6_CIDRa3.1______	0h	mal19	369	upsB	DBLa0.6	CD36	28779
K575	K575_0h_mal19	11	Male	2	41786.7	DBLa_864	NTSB3_DBLa0.5_CIDRa2.2_DBLd1_CIDRb1_CIDRb1___	0h	mal19	342	upsB	DBLa0.5	CD36	28779
K575	K575_0h_mal19	11	Male	2	41786.7	DBLa_162	________	0h	mal19	2979	upsC	DBLa0.1	not_annotated	28779
K575	K575_0h_mal19	11	Male	2	41786.7	DBLa_169	NTSB3_DBLa0.9_CIDRa2.2_DBLd1_CIDRb1_DBLb9_DBLg12__	0h	mal19	2936	upsB	DBLa0.9	CD36	28779
K575	K575_0h_mal19	11	Male	2	41786.7	DBLa_234	_DBLa0.13_CIDRa2.9_DBLd1_CIDRb3_DBLe2_DBLz3_DBLe2_	0h	mal19	1869	upsB	DBLa0.5	CD36	28779
K575	K575_0h_mal19	11	Male	2	41786.7	DBLa_222	NTSB3_DBLa0.9_CIDRa2.2_DBLd1_____	0h	mal19	1584	upsB	DBLa0.9	CD36	28779
K575	K575_0h_mal19	11	Male	2	41786.7	DBLa_330	________	0h	mal19	1476	upsB	DBLa0.11	not_annotated	28779
K575	K575_0h_mal19	11	Male	2	41786.7	DBLa_293	NTSB3_DBLa0.12_CIDRa2.1_DBLd1_CIDRb____	0h	mal19	1163	upsB	DBLa0.12	CD36	28779
K571	K571_0h_mal19	12	Female	1	2479.94	DBLa_161	NTSB3_DBLa0.9_CIDRa2______	0h	mal19	907	upsB	DBLa0.9	CD36	25323
K571	K571_0h_mal19	12	Female	1	2479.94	DBLa_785	NTSA7_DBLa0.6_CIDRa3.1_DBLd1_____	0h	mal19	751	upsB	DBLa0.3	CD36	25323
K571	K571_0h_mal19	12	Female	1	2479.94	DBLa_386	NTSB3_DBLa0.5_CIDRa2.6_DBLd1_CIDRb____	0h	mal19	724	upsB	DBLa0.5	CD36	25323
K571	K571_0h_mal19	12	Female	1	2479.94	DBLa_396	NTSB3_DBLa0.16_CIDRa3.4_DBLd1_CIDRb1____	0h	mal19	659	not_assigned	DBLa0.16	CD36	25323
K571	K571_0h_mal19	12	Female	1	2479.94	DBLa_6	NTSB_DBLa0.8_______	0h	mal19	6419	not_assigned	DBLa0.8	not_annotated	25323
K571	K571_0h_mal19	12	Female	1	2479.94	DBLa_463	NTSB_DBLa0.9_CIDRa2.7_DBLd1_CIDRb1_CIDRb___	0h	mal19	621	upsB	DBLa0.9	CD36	25323
K571	K571_0h_mal19	12	Female	1	2479.94	DBLa_528	NTSB3_DBLa2_CIDRa1.8_DBLb12_DBLg_DBLz_DBLe_CIDRb3_	0h	mal19	532	upsB	DBLa2	EPCR	25323
K571	K571_0h_mal19	12	Female	1	2479.94	DBLa_317	NTSB3_DBLa0.16_CIDRa3.4_DBLd1_CIDRb5____	0h	mal19	467	upsB	DBLa0.5	CD36	25323
K571	K571_0h_mal19	12	Female	1	2479.94	DBLa_533	NTSB3_DBLa0.5_CIDRa2.10_DBLd1_CIDRb1____	0h	mal19	357	upsC	DBLa0.13	CD36	25323
K571	K571_0h_mal19	12	Female	1	2479.94	DBLa_816	NTSB7_DBLa0.9_CIDRa2.4_DBLg2_DBLd1____	0h	mal19	331	upsB	DBLa0.9	CD36	25323
K571	K571_0h_mal19	12	Female	1	2479.94	DBLa_818	________	0h	mal19	319	upsA	DBLa1.5	not_annotated	25323
K571	K571_0h_mal19	12	Female	1	2479.94	DBLa_1061	NTSB3_DBLa0.22_CIDRa3.2_DBLd1_CIDRb1____	0h	mal19	316	not_assigned	DBLa0.1	CD36	25323
K571	K571_0h_mal19	12	Female	1	2479.94	DBLa_102	NTSB3_DBLa0.17_CIDRa3.2_DBLd1_CIDRb1____	0h	mal19	3026	not_assigned	DBLa0.17	CD36	25323
K571	K571_0h_mal19	12	Female	1	2479.94	DBLa_112	NTSB3_DBLa0.9_CIDRa2.4_DBLd1_CIDRb6____	0h	mal19	2386	upsB	DBLa0.1	CD36	25323
K571	K571_0h_mal19	12	Female	1	2479.94	DBLa_159	NTSA6_DBLa1.7_CIDRg3_DBLb_DBLg_DBLd___	0h	mal19	1740	upsA	DBLa1.7	unknown	25323
K571	K571_0h_mal19	12	Female	1	2479.94	DBLa_260	NTSB7_DBLa0.4_CIDRa3.1_DBLd1_CIDRb1____	0h	mal19	1280	upsB	DBLa0.18	CD36	25323
K571	K571_0h_mal19	12	Female	1	2479.94	DBLa_830	NTSB3_DBLa2_CIDRa1.8_DBLb12_DBLd1____	0h	mal19	1222	not_assigned	DBLa2	EPCR	25323
K571	K571_0h_mal19	12	Female	1	2479.94	DBLa_93	NTSB3_DBLa0.7_CIDRa3.5_DBLd1_CIDRb6____	0h	mal19	1142	not_assigned	DBLa0.7	CD36	25323
K571	K571_0h_mal19	12	Female	1	2479.94	DBLa_581	NTSB3_DBLa0.6_CIDRa3.1_DBLe2_DBLz6_DBLe2___	0h	mal19	1062	not_assigned	DBLa0.6	CD36	25323
K571	K571_0h_mal19	12	Female	1	2479.94	DBLa_265	________	0h	mal19	1062	not_assigned	DBLa0.16	not_annotated	25323
K557	K557_0h_mal19	11	Female	1	60521.2	DBLa_383	NTSB3_DBLa0_CIDRa3.1_DBLd1_CIDRb1____	0h	mal19	778	upsB	DBLa0.3	CD36	11666
K557	K557_0h_mal19	11	Female	1	60521.2	DBLa_2370	NTSB3_DBLa0.22_CIDRa3.1______	0h	mal19	695	not_assigned	DBLa0.22	CD36	11666
K557	K557_0h_mal19	11	Female	1	60521.2	DBLa_461	NTSB3_DBLa0.1_CIDRa3.1_DBLd1_CIDRb1____	0h	mal19	638	not_assigned	DBLa0.17	CD36	11666
K557	K557_0h_mal19	11	Female	1	60521.2	DBLa_482	_DBLa0.5_CIDRa2.5_DBLd1_CIDRb1____	0h	mal19	633	not_assigned	DBLa0.10	CD36	11666
K557	K557_0h_mal19	11	Female	1	60521.2	DBLa_376	NTSB3_DBLa0.6_CIDRa3.2_DBLb5_DBLg5_DBLd1_CIDRb5_CIDRb6_	0h	mal19	585	upsB	DBLa0.6	CD36	11666
K557	K557_0h_mal19	11	Female	1	60521.2	DBLa_367	________	0h	mal19	551	upsB	DBLa0.9	not_annotated	11666
K557	K557_0h_mal19	11	Female	1	60521.2	DBLa_558	NTSB3_DBLa0.11_CIDRa2.4_DBLd1_CIDRb____	0h	mal19	508	not_assigned	DBLa0.11	CD36	11666
K557	K557_0h_mal19	11	Female	1	60521.2	DBLa_3946	NTSB3_DBLa0.6_CIDRa3.2_DBLd1_CIDRg5____	0h	mal19	470	upsB	DBLa0.6	CD36	11666
K557	K557_0h_mal19	11	Female	1	60521.2	DBLa_734	________	0h	mal19	410	not_assigned	DBLa0.11	not_annotated	11666
K557	K557_0h_mal19	11	Female	1	60521.2	DBLa_11	NTSA6_DBLa1.6_CIDRd1_DBLb_DBLg12_DBLd5_CIDRb4_DBLb_DBLg12	0h	mal19	2776	upsA	DBLa1.6	unknown	11666
K557	K557_0h_mal19	11	Female	1	60521.2	DBLa_773	NTSB3_DBLa0.9_CIDRa2.7_DBLg_DBLz5_DBLe4___	0h	mal19	269	upsB	DBLa0.9	CD36	11666
K557	K557_0h_mal19	11	Female	1	60521.2	DBLa_2030	________	0h	mal19	256	not_assigned	DBLa0.11	not_annotated	11666
K557	K557_0h_mal19	11	Female	1	60521.2	DBLa_126	NTSB7_DBLa2_CIDRa1.1_DBLb12_DBLg4_DBLd1_CIDRb_CIDRb6_	0h	mal19	256	upsA	DBLa2	EPCR	11666
K557	K557_0h_mal19	11	Female	1	60521.2	DBLa_601	NTSA2_DBLa1.1_CIDRa1.6_DBLb3_DBLg____	0h	mal19	246	upsA	DBLa1.1	EPCR	11666
K557	K557_0h_mal19	11	Female	1	60521.2	DBLa_966	NTSB3_DBLa0.16_CIDRa3.4_DBLd1_CIDRb1_DBLe13___	0h	mal19	185	not_assigned	DBLa0.16	CD36	11666
K557	K557_0h_mal19	11	Female	1	60521.2	DBLa_190	NTSB3_DBLa0.9_CIDRa2_DBLd1_____	0h	mal19	1307	upsB	DBLa0.9	CD36	11666
K557	K557_0h_mal19	11	Female	1	60521.2	DBLa_292	NTSB3_DBLa0.9_CIDRa3.2_DBLd1_CIDRg2____	0h	mal19	1103	not_assigned	DBLa0.9	CD36	11666
K538	K538_0h_mal19	13	Female	4	68668.6	DBLa_501	NTSB3_DBLa0.10_CIDRa2.2_DBLd1_CIDRb5____	0h	mal19	950	upsB	DBLa0.10	CD36	25969
K538	K538_0h_mal19	13	Female	4	68668.6	DBLa_522	________	0h	mal19	946	upsB	DBLa0.9	not_annotated	25969
K538	K538_0h_mal19	13	Female	4	68668.6	DBLa_764	NTSB3_DBLa0_______	0h	mal19	840	upsC	DBLa0.1	not_annotated	25969
K538	K538_0h_mal19	13	Female	4	68668.6	DBLa_693	________	0h	mal19	667	not_assigned	DBLa0.4	not_annotated	25969
K538	K538_0h_mal19	13	Female	4	68668.6	DBLa_654	NTSB3_DBLa0.1_CIDRa3.1______	0h	mal19	587	upsC	DBLa0.1	CD36	25969
K538	K538_0h_mal19	13	Female	4	68668.6	DBLa_754	NTSB3_DBLa0.14_CIDRa3.1_DBLd1_CIDRb5____	0h	mal19	568	upsC	DBLa0.1	CD36	25969
K538	K538_0h_mal19	13	Female	4	68668.6	DBLa_604	________	0h	mal19	546	not_assigned	DBLa0.6	not_annotated	25969
K538	K538_0h_mal19	13	Female	4	68668.6	DBLa_698	NTSB3_DBLa0.4_CIDRa6_DBLb5_DBLd1_CIDRg5_DBLe13_DBLg12_	0h	mal19	409	not_assigned	DBLa0.4	CD36	25969
K538	K538_0h_mal19	13	Female	4	68668.6	DBLa_1014	________	0h	mal19	382	upsB	DBLa0.5	not_annotated	25969
K538	K538_0h_mal19	13	Female	4	68668.6	DBLa_958	NTSB3_DBLa0_CIDRa3.1_DBLd1_____	0h	mal19	370	not_assigned	DBLa0.16	CD36	25969
K538	K538_0h_mal19	13	Female	4	68668.6	DBLa_1019	NTSB3_DBLa0.20_CIDRa3.1_DBLd1_____	0h	mal19	317	upsB	DBLa0.1	CD36	25969
K538	K538_0h_mal19	13	Female	4	68668.6	DBLa_101	NTSB2_DBLa0.18_CIDRa5_DBLb5_____	0h	mal19	2920	upsC	DBLa0.18	CD36	25969
K538	K538_0h_mal19	13	Female	4	68668.6	DBLa_1393	________	0h	mal19	281	not_assigned	DBLa0.1	not_annotated	25969
K538	K538_0h_mal19	13	Female	4	68668.6	DBLa_179	________	0h	mal19	2532	not_assigned	DBLa0.4	not_annotated	25969
K538	K538_0h_mal19	13	Female	4	68668.6	DBLa_218	NTSB_DBLa0.12_CIDRa6_DBLb5_DBLg_DBLd1___	0h	mal19	2406	not_assigned	DBLa0.12	CD36	25969
K538	K538_0h_mal19	13	Female	4	68668.6	DBLa_651	NTSB3_DBLa2_CIDRa1_DBLb12_____	0h	mal19	2338	upsA	DBLa2	EPCR	25969
K538	K538_0h_mal19	13	Female	4	68668.6	DBLa_345	________	0h	mal19	1866	not_assigned	DBLa0.1	not_annotated	25969
K538	K538_0h_mal19	13	Female	4	68668.6	DBLa_305	NTSB_DBLa0.9_CIDRa2.7_DBLd1_____	0h	mal19	1850	upsB	DBLa0.10	CD36	25969
K538	K538_0h_mal19	13	Female	4	68668.6	DBLa_273	NTSB3_DBLa0.11_CIDRa2.4_DBLd1_CIDRb3____	0h	mal19	1510	upsB	DBLa0.13	CD36	25969
K538	K538_0h_mal19	13	Female	4	68668.6	DBLa_177	________	0h	mal19	1472	not_assigned	DBLa0.11	not_annotated	25969
K538	K538_0h_mal19	13	Female	4	68668.6	DBLa_193	NTSB_DBLa0_CIDRa3.1_DBLd1_CIDRb1____	0h	mal19	1191	upsB	DBLa0.20	CD36	25969
K538	K538_0h_mal19	13	Female	4	68668.6	DBLa_570	NTSB3_DBLa0.1_CIDRa3_DBLd1_CIDRb1____	0h	mal19	1021	not_assigned	DBLa0.1	CD36	25969
K532	K532_0h_mal19	12	Male	NA	NA	DBLa_877	NTSB3_DBLa0.6_CIDRa3.1_DBLd1_CIDRb1____	0h	mal19	92	upsB	DBLa0.6	CD36	7855
K532	K532_0h_mal19	12	Male	NA	NA	DBLa_1762	NTSB3_DBLa0.17_CIDRa3.3_DBLd1_____	0h	mal19	91	not_assigned	DBLa0.1	CD36	7855
K532	K532_0h_mal19	12	Male	NA	NA	DBLa_231	NTSB3_DBLa2_CIDRa1.8_DBLb12_DBLg_DBLd1_CIDRb__	0h	mal19	724	upsA	DBLa2	EPCR	7855
K532	K532_0h_mal19	12	Male	NA	NA	DBLa_541	NTSA3_DBLa1.2_CIDRa1.5_DBLb6_DBLg16_DBLd5_CIDRb3_DBLb6_DBLg16	0h	mal19	366	upsA	DBLa1.2	EPCR	7855
K532	K532_0h_mal19	12	Male	NA	NA	DBLa_346	________	0h	mal19	364	upsB	DBLa0.11	not_annotated	7855
K532	K532_0h_mal19	12	Male	NA	NA	DBLa_65	_DBLa0.9_CIDRa2.7_DBLd1_CIDRg1_DBLz6_DBLe9__	0h	mal19	3381	upsB	DBLa0.9	CD36	7855
K532	K532_0h_mal19	12	Male	NA	NA	DBLa_16	NTSA1_DBLa1.4_CIDRa1.3_DBLb1_DBLg15_DBLe1_DBLg15_DBLz_DBLe1	0h	mal19	334	upsA	DBLa1.4	unknown (var1)	7855
K532	K532_0h_mal19	12	Male	NA	NA	DBLa_332	NTSB3_DBLa0.7_CIDRa4_DBLd1_____	0h	mal19	286	upsB	DBLa0.7	CD36	7855
K532	K532_0h_mal19	12	Male	NA	NA	DBLa_449	NTSB_DBLa0.8_______	0h	mal19	279	upsB	DBLa0.9	not_annotated	7855
K532	K532_0h_mal19	12	Male	NA	NA	DBLa_557	NTSB3_DBLa0.10_CIDRa2.2_DBLd1_CIDRb_DBLe2_DBLz3_DBLe2_DBLe2	0h	mal19	248	upsB	DBLa0.10	CD36	7855
K532	K532_0h_mal19	12	Male	NA	NA	DBLa_339	NTSB3_DBLa0.12_CIDRa2.1_DBLb5_DBLg____	0h	mal19	245	not_assigned	DBLa2	CD36	7855
K532	K532_0h_mal19	12	Male	NA	NA	DBLa_780	NTSB6_DBLa0.3_CIDRa5_DBLb2_DBLd_CIDRg2_DBLg_DBLz_DBLe4	0h	mal19	125	not_assigned	DBLa0.3	CD36	7855
K532	K532_0h_mal19	12	Male	NA	NA	DBLa_150	________	0h	mal19	1105	upsB	DBLa0.10	not_annotated	7855
K532	K532_0h_mal19	12	Male	NA	NA	DBLa_459	NTSB3_DBLa0_CIDRa3.4_DBLb13_DBLd1____	0h	mal19	109	not_assigned	DBLa0.19	CD36	7855
K532	K532_0h_mal19	12	Male	NA	NA	DBLa_782	________	0h	mal19	106	upsC	DBLa0.11	not_annotated	7855
K445	K445_0h_mal19	15	Male	1	15012.6	DBLa_2441	NTSA7_DBLa1.2_CIDRa1.5_DBLb6_DBLg2_DBLg2_DBLd1__	0h	mal19	946	upsA	DBLa1.2	EPCR	83274
K445	K445_0h_mal19	15	Male	1	15012.6	DBLa_42	NTSB3_DBLa0.6_CIDRa3.1_DBLb5_DBLd4_CIDRg2_DBLg11_DBLz4_	0h	mal19	9125	upsB	DBLa0.6	CD36	83274
K445	K445_0h_mal19	15	Male	1	15012.6	DBLa_53	NTSB7_DBLa0.7_CIDRa4_DBLd1_CIDRg10____	0h	mal19	8023	upsB	DBLa0.7	CD36	83274
K445	K445_0h_mal19	15	Male	1	15012.6	DBLa_140	NTSB7_DBLa0.12_CIDRa2.7_DBLd1_CIDRb____	0h	mal19	4251	upsC	DBLa0.5	CD36	83274
K445	K445_0h_mal19	15	Male	1	15012.6	DBLa_279	NTSB_DBLa0.18_CIDRa4_DBLb5_DBLg____	0h	mal19	4199	upsC	DBLa0.18	CD36	83274
K445	K445_0h_mal19	15	Male	1	15012.6	DBLa_168	NTSB7_DBLa0.21_CIDRa2_DBLd1_CIDRb1_DBLz6_DBLe6__	0h	mal19	3268	not_assigned	DBLa0.21	CD36	83274
K445	K445_0h_mal19	15	Male	1	15012.6	DBLa_194	NTSB3_DBLa0.17_______	0h	mal19	3153	not_assigned	DBLa0.11	not_annotated	83274
K445	K445_0h_mal19	15	Male	1	15012.6	DBLa_225	NTSB3_DBLa2_CIDRa1.8_DBLb12_DBLg4_DBLz5_DBLe4__	0h	mal19	2787	upsC	DBLa2	EPCR	83274
K445	K445_0h_mal19	15	Male	1	15012.6	DBLa_263	NTSB3_DBLa0.11_CIDRa2.1_DBLd1_CIDRb_DBLe13___	0h	mal19	2070	not_assigned	DBLa0.11	CD36	83274
K445	K445_0h_mal19	15	Male	1	15012.6	DBLa_21	NTSB7_DBLa0.12_CIDRa2.1_DBLb12_DBLg_DBLz2_DBLe11_DBLe11_	0h	mal19	19753	upsB	DBLa2	CD36	83274
K445	K445_0h_mal19	15	Male	1	15012.6	DBLa_274	NTSB3_DBLa0.19_CIDRa3.1_DBLd1_CIDRb____	0h	mal19	1540	upsB	DBLa0.9	CD36	83274
K445	K445_0h_mal19	15	Male	1	15012.6	DBLa_27	NTSB3_DBLa0_______	0h	mal19	13734	upsB	DBLa0.10	not_annotated	83274
K445	K445_0h_mal19	15	Male	1	15012.6	DBLa_38	________	0h	mal19	10425	not_assigned	DBLa0.18	not_annotated	83274
K298	K298_0h_mal19	16	Male	NA	NA	DBLa_743	_DBLa0.15_CIDRa3.2_DBLd1_____	0h	mal19	999	upsB	DBLa0.9	CD36	12822
K298	K298_0h_mal19	16	Male	NA	NA	DBLa_440	NTSB3_DBLa0.6_CIDRa3_DBLd1_____	0h	mal19	946	not_assigned	DBLa0.9	CD36	12822
K298	K298_0h_mal19	16	Male	NA	NA	DBLa_4085	________	0h	mal19	772	upsB	DBLa0.11	not_annotated	12822
K298	K298_0h_mal19	16	Male	NA	NA	DBLa_505	NTSB3_DBLa0.13_CIDRa2_DBLd1_____	0h	mal19	677	not_assigned	DBLa0.15	CD36	12822
K298	K298_0h_mal19	16	Male	NA	NA	DBLa_81	NTSB3_DBLa0.3_CIDRa1.8_DBLb12_DBLg_DBLd1_CIDRb1__	0h	mal19	656	upsB	DBLa2	EPCR	12822
K298	K298_0h_mal19	16	Male	NA	NA	DBLa_464	NTSA7_DBLa1.8_CIDRb2_DBLg7_DBLe11_DBLz3_DBLe11_DBLz3_DBLe9	0h	mal19	627	upsA	DBLa1.8	unknown	12822
K298	K298_0h_mal19	16	Male	NA	NA	DBLa_101	NTSB2_DBLa0.18_CIDRa5_DBLb5_____	0h	mal19	619	upsC	DBLa0.18	CD36	12822
K298	K298_0h_mal19	16	Male	NA	NA	DBLa_487	NTSB3_DBLa0.23_CIDRa3_DBLd1_____	0h	mal19	391	upsB	DBLa0.23	CD36	12822
K298	K298_0h_mal19	16	Male	NA	NA	DBLa_2029	NTSB3_DBLa0.16_CIDRa3.4_DBLd1_CIDRb1____	0h	mal19	371	not_assigned	DBLa0.16	CD36	12822
K298	K298_0h_mal19	16	Male	NA	NA	DBLa_458	NTSB_DBLa0_CIDRa3.1_DBLd1_CIDRb____	0h	mal19	332	not_assigned	DBLa0.9	CD36	12822
K298	K298_0h_mal19	16	Male	NA	NA	DBLa_900	NTSB3_DBLa0.18_______	0h	mal19	312	not_assigned	DBLa0.18	not_annotated	12822
K298	K298_0h_mal19	16	Male	NA	NA	DBLa_236	NTSB3_DBLa0.11_CIDRa2.4_DBLd1_CIDRb1____	0h	mal19	2997	not_assigned	DBLa0.11	CD36	12822
K298	K298_0h_mal19	16	Male	NA	NA	DBLa_535	NTSB3_DBLa0_CIDRa2.8______	0h	mal19	255	upsB	DBLa0.5	CD36	12822
K298	K298_0h_mal19	16	Male	NA	NA	DBLa_1005	_DBLa0.16_CIDRa3.4_DBLd1_CIDRg12____	0h	mal19	250	not_assigned	DBLa0.5	CD36	12822
K298	K298_0h_mal19	16	Male	NA	NA	DBLa_987	________	0h	mal19	238	upsC	DBLa0.11	not_annotated	12822
K298	K298_0h_mal19	16	Male	NA	NA	DBLa_1591	________	0h	mal19	224	not_assigned	DBLa0.12	not_annotated	12822
K298	K298_0h_mal19	16	Male	NA	NA	DBLa_416	________	0h	mal19	213	not_assigned	DBLa0.13	not_annotated	12822
K298	K298_0h_mal19	16	Male	NA	NA	DBLa_1188	_DBLa0.6_CIDRa3.1_DBLb5_DBLg3_DBLz4___	0h	mal19	202	upsC	DBLa0.5	CD36	12822
K298	K298_0h_mal19	16	Male	NA	NA	DBLa_1056	NTSB2_DBLa0.9_CIDRa2.2______	0h	mal19	202	upsB	DBLa0.6	CD36	12822
K298	K298_0h_mal19	16	Male	NA	NA	DBLa_1095	NTSB3_DBLa0.20_CIDRa3.1_DBLd1_CIDRg4____	0h	mal19	194	not_assigned	DBLa0.15	CD36	12822
K298	K298_0h_mal19	16	Male	NA	NA	DBLa_1275	NTSB_DBLa0.7_CIDRa2.2_DBLd1_____	0h	mal19	180	not_assigned	DBLa0.7	CD36	12822
K298	K298_0h_mal19	16	Male	NA	NA	DBLa_382	________	0h	mal19	1165	upsC	DBLa0.1	not_annotated	12822
K1131	K1131_0h_mal19	1	Female	1	71619.3	DBLa_514	NTSB3_DBLa0_CIDRa2.3______	0h	mal19	96	upsB	DBLa0.11	CD36	6654
K1131	K1131_0h_mal19	1	Female	1	71619.3	DBLa_1221	NTSB1_DBLa0.21_CIDRa2.1_DBLb4_DBLd_CIDRb___	0h	mal19	81	upsC	DBLa0.21	CD36	6654
K1131	K1131_0h_mal19	1	Female	1	71619.3	DBLa_853	NTSB6_DBLa0.18_CIDRa3.1_DBLb5_DBLd1_CIDRg1_DBLe2_DBLe2_DBLe2	0h	mal19	80	not_assigned	DBLa0.18	CD36	6654
K1131	K1131_0h_mal19	1	Female	1	71619.3	DBLa_187	NTSA6_DBLa1.7_CIDRa1.4_DBLb1_DBLb1_DBLg___	0h	mal19	663	upsA	DBLa1.7	EPCR	6654
K1131	K1131_0h_mal19	1	Female	1	71619.3	DBLa_348	________	0h	mal19	412	not_assigned	DBLa0.12	not_annotated	6654
K1131	K1131_0h_mal19	1	Female	1	71619.3	DBLa_276	________	0h	mal19	355	not_assigned	DBLa0.9	not_annotated	6654
K1131	K1131_0h_mal19	1	Female	1	71619.3	DBLa_133	NTSB3_DBLa2_CIDRa1.1_DBLb1_DBLg6_DBLd1_CIDRb1__	0h	mal19	329	upsB	DBLa2	EPCR	6654
K1131	K1131_0h_mal19	1	Female	1	71619.3	DBLa_3999	NTSB3_DBLa0.5_CIDRa2_DBLd1_CIDRb____	0h	mal19	208	upsC	DBLa0.5	CD36	6654
K1131	K1131_0h_mal19	1	Female	1	71619.3	DBLa_104	NTSA6_DBLa1.7_CIDRa1_DBLb_____	0h	mal19	2028	upsA	DBLa1.7	EPCR	6654
K1131	K1131_0h_mal19	1	Female	1	71619.3	DBLa_439	NTSB3_DBLa0.6_CIDRa3.1_DBLb5_DBLg_DBLd1_CIDRb1__	0h	mal19	173	not_assigned	DBLa0.18	CD36	6654
K1131	K1131_0h_mal19	1	Female	1	71619.3	DBLa_137	_DBLa2_CIDRa1.1_DBLb12_DBLg4_DBLd1___	0h	mal19	1725	upsB	DBLa2	EPCR	6654
K1131	K1131_0h_mal19	1	Female	1	71619.3	DBLa_695	NTSB3_DBLa0.4_CIDRa5_DBLb5_____	0h	mal19	168	upsC	DBLa0.12	CD36	6654
K1131	K1131_0h_mal19	1	Female	1	71619.3	DBLa_792	NTSB3_DBLa0.1_CIDRa3.1_DBLd1_CIDRb1____	0h	mal19	113	upsC	DBLa0.1	CD36	6654
K1131	K1131_0h_mal19	1	Female	1	71619.3	DBLa_650	NTSB3_DBLa0.1_CIDRa6_DBLd1_CIDRb1____	0h	mal19	112	not_assigned	DBLa0.4	CD36	6654
K1131	K1131_0h_mal19	1	Female	1	71619.3	DBLa_3186	NTSA1_DBLa1.1_CIDRa1.2_DBLb11_DBLg1_DBLe1_DBLg1_DBLz2_DBLe1	0h	mal19	111	upsA	DBLa1.1	unknown (var1)	6654
K1064	K1064_0h_mal19	2	Female	1	10792.8	DBLa_16	NTSA1_DBLa1.4_CIDRa1.3_DBLb1_DBLg15_DBLe1_DBLg15_DBLz_DBLe1	0h	mal19	9449	upsA	DBLa1.4	unknown (var1)	95220
K1064	K1064_0h_mal19	2	Female	1	10792.8	DBLa_1	________	0h	mal19	71417	upsB	DBLa0.3	not_annotated	95220
K1064	K1064_0h_mal19	2	Female	1	10792.8	DBLa_48	NTSB4_DBLa2_CIDRa1.1_DBLb4_DBLg_DBLz_DBLe4__	0h	mal19	3459	upsC	DBLa2	EPCR	95220
K1064	K1064_0h_mal19	2	Female	1	10792.8	DBLa_176	NTSB3_DBLa0.4_CIDRa6_DBLd1_____	0h	mal19	2488	not_assigned	DBLa0.4	CD36	95220
K1064	K1064_0h_mal19	2	Female	1	10792.8	DBLa_224	________	0h	mal19	2260	not_assigned	DBLa0.10	not_annotated	95220
K1064	K1064_0h_mal19	2	Female	1	10792.8	DBLa_277	_DBLa0.3_CIDRa3.2_DBLd1_CIDRb6____	0h	mal19	1788	not_assigned	DBLa0.3	CD36	95220
K1064	K1064_0h_mal19	2	Female	1	10792.8	DBLa_258	________	0h	mal19	1784	not_assigned	DBLa1.6	not_annotated	95220
K1064	K1064_0h_mal19	2	Female	1	10792.8	DBLa_259	NTSB3_DBLa0_CIDRa2_DBLd1_CIDRb____	0h	mal19	1452	not_assigned	DBLa0.11	CD36	95220
K1064	K1064_0h_mal19	2	Female	1	10792.8	DBLa_144	NTSB7_DBLa0.9_CIDRa2.1_DBLd1_CIDRb5____	0h	mal19	1123	upsB	DBLa0.9	CD36	95220
K970	K970_0h_oct19	3	Male	1	372.125	DBLa_516	NTSB4_DBLa2_CIDRa1.1_DBLb12_DBLg4_DBLz2_DBLe14__	0h	oct19	800	upsB	DBLa2	EPCR	39853
K970	K970_0h_oct19	3	Male	1	372.125	DBLa_16	NTSA1_DBLa1.4_CIDRa1.3_DBLb1_DBLg15_DBLe1_DBLg15_DBLz_DBLe1	0h	oct19	714	upsA	DBLa1.4	unknown (var1)	39853
K970	K970_0h_oct19	3	Male	1	372.125	DBLa_3	NTSA_DBLa1.2_CIDRa1_DBLb1_____	0h	oct19	27117	upsA	DBLa1.2	EPCR	39853
K970	K970_0h_oct19	3	Male	1	372.125	DBLa_40	NTSB_DBLa2_CIDRa1.1_DBLb12_DBLg_DBLg_DBLz5_DBLe4_	0h	oct19	11222	upsB	DBLa0.9	EPCR	39853
K945	K945_0h_oct19	3	Male	1	6047.76	DBLa_290	NTSA6_DBLa1.5_CIDRd1_DBLg_____	0h	oct19	715	upsA	DBLa1.5	unknown	35855
K945	K945_0h_oct19	3	Male	1	6047.76	DBLa_388	NTSB3_DBLa0.3_CIDRa3.4_DBLb5_____	0h	oct19	698	upsB	DBLa0.3	CD36	35855
K945	K945_0h_oct19	3	Male	1	6047.76	DBLa_320	NTSB3_DBLa0.8_CIDRa3.5_DBLd1_CIDRb1____	0h	oct19	681	not_assigned	DBLa0.8	CD36	35855
K945	K945_0h_oct19	3	Male	1	6047.76	DBLa_156	_DBLa0.9_CIDRa3.1_DBLd1_CIDRg5____	0h	oct19	629	not_assigned	DBLa0.1	CD36	35855
K945	K945_0h_oct19	3	Male	1	6047.76	DBLa_625	NTSB3_DBLa0.23_CIDRa3_DBLd1_CIDRb1_DBLz6_DBLe6__	0h	oct19	614	upsB	DBLa0.23	CD36	35855
K945	K945_0h_oct19	3	Male	1	6047.76	DBLa_182	NTSB3_DBLa0.9_CIDRa2.3_DBLd1_CIDRg7_DBLg3_DBLz3_DBLe9_	0h	oct19	556	upsB	DBLa0.9	CD36	35855
K945	K945_0h_oct19	3	Male	1	6047.76	DBLa_63	NTSA7_DBLa1.2_CIDRa1.1_DBLb12_DBLg_DBLg___	0h	oct19	5249	upsA	DBLa1.2	EPCR	35855
K945	K945_0h_oct19	3	Male	1	6047.76	DBLa_256	NTSB3_DBLa0.19_CIDRa2.1_DBLd1_CIDRb____	0h	oct19	486	not_assigned	DBLa0.19	CD36	35855
K945	K945_0h_oct19	3	Male	1	6047.76	DBLa_359	________	0h	oct19	421	upsC	DBLa0.5	not_annotated	35855
K945	K945_0h_oct19	3	Male	1	6047.76	DBLa_91	NTSA3_DBLa1.2_CIDRa1.7______	0h	oct19	3345	upsA	DBLa1.2	EPCR	35855
K945	K945_0h_oct19	3	Male	1	6047.76	DBLa_164	NTSA6_DBLa1.7_CIDRa1.4_DBLb1_DBLb1_DBLg___	0h	oct19	3048	upsA	DBLa1.7	EPCR	35855
K945	K945_0h_oct19	3	Male	1	6047.76	DBLa_159	NTSA6_DBLa1.7_CIDRg3_DBLb_DBLg_DBLd___	0h	oct19	1767	upsA	DBLa1.7	unknown	35855
K945	K945_0h_oct19	3	Male	1	6047.76	DBLa_5	NTSA7_DBLa1.8_CIDRb2_DBLg7_____	0h	oct19	17646	upsA	DBLa1.8	unknown	35855
K887	K887_0h_oct19	4	Female	9	16032.3	DBLa_69	NTSB3_DBLa0_CIDRa3_DBLd1_CIDRb1____	0h	oct19	8998	upsB	DBLa0.3	CD36	15991
K887	K887_0h_oct19	4	Female	9	16032.3	DBLa_705	NTSB3_DBLa0.19_CIDRa2.9_DBLd1_CIDRb1____	0h	oct19	855	upsC	DBLa0.1	CD36	15991
K887	K887_0h_oct19	4	Female	9	16032.3	DBLa_956	NTSB3_DBLa0.9_CIDRa3.1_DBLd1_CIDRb1_DBLd5_CIDRb4_DBLb7_	0h	oct19	660	not_assigned	DBLa0.9	CD36	15991
K887	K887_0h_oct19	4	Female	9	16032.3	DBLa_3843	________	0h	oct19	637	upsC	DBLa0.11	not_annotated	15991
K887	K887_0h_oct19	4	Female	9	16032.3	DBLa_870	_DBLa0.9_CIDRa2.4_DBLd1_____	0h	oct19	457	upsB	DBLa0.9	CD36	15991
K887	K887_0h_oct19	4	Female	9	16032.3	DBLa_1006	NTSB7_DBLa0.21_CIDRa2.1_DBLd1_CIDRb1____	0h	oct19	363	upsB	DBLa0.21	CD36	15991
K887	K887_0h_oct19	4	Female	9	16032.3	DBLa_998	NTSB3_DBLa0_______	0h	oct19	362	not_assigned	DBLa0.17	not_annotated	15991
K887	K887_0h_oct19	4	Female	9	16032.3	DBLa_16	NTSA1_DBLa1.4_CIDRa1.3_DBLb1_DBLg15_DBLe1_DBLg15_DBLz_DBLe1	0h	oct19	328	upsA	DBLa1.4	unknown (var1)	15991
K887	K887_0h_oct19	4	Female	9	16032.3	DBLa_1169	________	0h	oct19	230	upsB	DBLa0.9	not_annotated	15991
K887	K887_0h_oct19	4	Female	9	16032.3	DBLa_4219	NTSB3_DBLa0_CIDRa3.2_DBLd1_CIDRg_DBLz6___	0h	oct19	194	not_assigned	DBLa0.15	CD36	15991
K887	K887_0h_oct19	4	Female	9	16032.3	DBLa_361	NTSB3_DBLa0.4_CIDRa6_DBLd1_____	0h	oct19	1892	not_assigned	DBLa0.11	CD36	15991
K887	K887_0h_oct19	4	Female	9	16032.3	DBLa_25	NTSB3_DBLa0_______	0h	oct19	1015	upsC	DBLa0.5	not_annotated	15991
K814	K814_0h_oct19	29	Male	7	53.4958	DBLa_86	_DBLa0.15_CIDRa2.5_DBLd1_CIDRb1____	0h	oct19	9414	upsB	DBLa0.15	CD36	45481
K814	K814_0h_oct19	29	Male	7	53.4958	DBLa_166	________	0h	oct19	3839	upsC	DBLa0.13	not_annotated	45481
K814	K814_0h_oct19	29	Male	7	53.4958	DBLa_7	NTSA7_DBLa1.1_CIDRa1.7_DBLb1_____	0h	oct19	31014	upsA	DBLa1.1	EPCR	45481
K814	K814_0h_oct19	29	Male	7	53.4958	DBLa_2267	NTSA2_DBLa1.2_CIDRa1_DBLb_DBLd_CIDRg2_DBLg_DBLz4_DBLz4	0h	oct19	1214	upsA	DBLa1.2	EPCR	45481
K686	K686_0h_oct19	8	Male	NA	785.253	DBLa_131	NTSA7_DBLa1_CIDRa1.7______	0h	oct19	761	upsA	DBLa1.2	EPCR	49712
K686	K686_0h_oct19	8	Male	NA	785.253	DBLa_527	_DBLa0.9_CIDRa2.1_DBLd1_CIDRb1____	0h	oct19	702	upsB	DBLa0.12	CD36	49712
K686	K686_0h_oct19	8	Male	NA	785.253	DBLa_94	NTSB3_DBLa0.9_CIDRa2.7_DBLd1_____	0h	oct19	6302	upsB	DBLa0.9	CD36	49712
K686	K686_0h_oct19	8	Male	NA	785.253	DBLa_72	NTSB3_DBLa0.9_CIDRa2.4_DBLd1_CIDRb3____	0h	oct19	5011	not_assigned	DBLa0.9	CD36	49712
K686	K686_0h_oct19	8	Male	NA	785.253	DBLa_117	NTSA6_DBLa1.7_CIDRa1.4_DBLb1_DBLg11_DBLg11_DBLg11__	0h	oct19	4271	not_assigned	DBLa2	EPCR	49712
K686	K686_0h_oct19	8	Male	NA	785.253	DBLa_238	NTSB_DBLa0_CIDRa2_DBLg11_DBLd1_CIDRb___	0h	oct19	3529	not_assigned	DBLa0.12	CD36	49712
K686	K686_0h_oct19	8	Male	NA	785.253	DBLa_152	NTSB3_DBLa0.11_CIDRa2.4_DBLd1_CIDRb1_DBLg10___	0h	oct19	3422	not_assigned	DBLa0.5	CD36	49712
K686	K686_0h_oct19	8	Male	NA	785.253	DBLa_145	NTSA2_DBLa1.1_CIDRa1.7_DBLb3_DBLg_DBLd_CIDRg_DBLz6_DBLe12	0h	oct19	2693	upsA	DBLa1.2	EPCR	49712
K686	K686_0h_oct19	8	Male	NA	785.253	DBLa_139	________	0h	oct19	2650	upsB	DBLa0.10	not_annotated	49712
K686	K686_0h_oct19	8	Male	NA	785.253	DBLa_295	NTSB3_DBLa0_CIDRa2.8_DBLd1_CIDRb____	0h	oct19	2292	upsB	DBLa0.5	CD36	49712
K686	K686_0h_oct19	8	Male	NA	785.253	DBLa_314	_DBLa0.5_CIDRa2.6______	0h	oct19	2145	not_assigned	DBLa0.13	CD36	49712
K686	K686_0h_oct19	8	Male	NA	785.253	DBLa_285	NTSA8_DBLa1.2_CIDRa1.5_DBLb_DBLg11_DBLd1___	0h	oct19	1849	upsA	DBLa1.2	EPCR	49712
K686	K686_0h_oct19	8	Male	NA	785.253	DBLa_229	NTSA_DBLa1.1_CIDRa1.7______	0h	oct19	1397	upsA	DBLa1.1	EPCR	49712
K686	K686_0h_oct19	8	Male	NA	785.253	DBLa_378	________	0h	oct19	1320	not_assigned	DBLa0.1	not_annotated	49712
K686	K686_0h_oct19	8	Male	NA	785.253	DBLa_403	NTSA_DBLa1.5_CIDRb4______	0h	oct19	1218	upsA	DBLa1.5	unknown	49712
K686	K686_0h_oct19	8	Male	NA	785.253	DBLa_29	NTSB3_DBLa0.10_CIDRa2.2_DBLd1_CIDRb1____	0h	oct19	10150	upsB	DBLa0.10	CD36	49712
K633	K633_0h_oct19	9	Male	2	1028.84	DBLa_313	NTSB3_DBLa0.9_CIDRa2.2______	0h	oct19	936	upsB	DBLa0.9	CD36	72902
K633	K633_0h_oct19	9	Male	2	1028.84	DBLa_642	NTSA5_DBLa1.6_CIDRd_DBLb6_DBLg____	0h	oct19	8323	not_assigned	DBLa1.6	unknown	72902
K633	K633_0h_oct19	9	Male	2	1028.84	DBLa_445	NTSB3_DBLa0.18_______	0h	oct19	813	upsB	DBLa0.18	not_annotated	72902
K633	K633_0h_oct19	9	Male	2	1028.84	DBLa_115	NTSB3_DBLa0.5_CIDRa2.3_DBLd1_CIDRb1____	0h	oct19	4099	not_assigned	DBLa0.5	CD36	72902
K633	K633_0h_oct19	9	Male	2	1028.84	DBLa_10	NTSB3_DBLa2_CIDRa1.1_DBLb12_DBLg_DBLd1_CIDRb1_DBLe4_DBLe6	0h	oct19	31573	upsB	DBLa2	EPCR	72902
K633	K633_0h_oct19	9	Male	2	1028.84	DBLa_1533	________	0h	oct19	2852	not_assigned	DBLa2	not_annotated	72902
K633	K633_0h_oct19	9	Male	2	1028.84	DBLa_324	NTSB3_DBLa0_______	0h	oct19	2219	upsB	DBLa0.9	not_annotated	72902
K633	K633_0h_oct19	9	Male	2	1028.84	DBLa_34	NTSB3_DBLa0.5_CIDRa2.3_DBLd_CIDRb1____	0h	oct19	19289	not_assigned	DBLa0.5	CD36	72902
K633	K633_0h_oct19	9	Male	2	1028.84	DBLa_4176	NTSA_DBLa1.2_CIDRa1.1_DBLb12_DBLg_DBLg_DBLd1_CIDRb1_	0h	oct19	1600	upsA	DBLa1.2	EPCR	72902
K633	K633_0h_oct19	9	Male	2	1028.84	DBLa_391	________	0h	oct19	1198	not_assigned	DBLa0.5	not_annotated	72902
K618	K618_0h_oct19	9	Female	2	1201.21	DBLa_55	NTSB3_DBLa0.22_CIDRa3.1_DBLd1_____	0h	oct19	981	upsB	DBLa0.1	CD36	16965
K618	K618_0h_oct19	9	Female	2	1201.21	DBLa_3721	NTSB7_DBLa0.8_______	0h	oct19	887	upsB	DBLa0.8	not_annotated	16965
K618	K618_0h_oct19	9	Female	2	1201.21	DBLa_481	NTSB3_DBLa0.18_CIDRa4_DBLb5_DBLg10_DBLg12___	0h	oct19	866	upsB	DBLa0.18	CD36	16965
K618	K618_0h_oct19	9	Female	2	1201.21	DBLa_358	NTSB3_DBLa2_CIDRa1.1_DBLb3_DBLg_DBLz2_DBLe4__	0h	oct19	862	not_assigned	DBLa2	EPCR	16965
K618	K618_0h_oct19	9	Female	2	1201.21	DBLa_518	________	0h	oct19	744	not_assigned	DBLa0.21	not_annotated	16965
K618	K618_0h_oct19	9	Female	2	1201.21	DBLa_549	NTSB3_DBLa0.18_CIDRa5_DBLb5_DBLg10____	0h	oct19	690	not_assigned	DBLa0.18	CD36	16965
K618	K618_0h_oct19	9	Female	2	1201.21	DBLa_571	NTSA2_DBLa1.1_CIDRa1.4_DBLb_DBLg_DBLg_DBLd1_CIDRb_DBLz6	0h	oct19	475	upsA	DBLa1.1	EPCR	16965
K618	K618_0h_oct19	9	Female	2	1201.21	DBLa_3327	________	0h	oct19	406	upsB	DBLa0.9	not_annotated	16965
K618	K618_0h_oct19	9	Female	2	1201.21	DBLa_777	NTSB3_DBLa0.1_CIDRa3.1_DBLd1_CIDRb1____	0h	oct19	381	not_assigned	DBLa0.1	CD36	16965
K618	K618_0h_oct19	9	Female	2	1201.21	DBLa_896	NTSB3_DBLa0.11_CIDRa2_DBLd1_CIDRb1_CIDRg5___	0h	oct19	364	not_assigned	DBLa0.11	CD36	16965
K618	K618_0h_oct19	9	Female	2	1201.21	DBLa_1125	________	0h	oct19	359	upsB	DBLa0.12	not_annotated	16965
K618	K618_0h_oct19	9	Female	2	1201.21	DBLa_68	NTSB3_DBLa2_CIDRa1.8_DBLb12_DBLg____	0h	oct19	3182	upsB	DBLa2	EPCR	16965
K618	K618_0h_oct19	9	Female	2	1201.21	DBLa_925	NTSB3_DBLa0.19_CIDRa2.3_DBLd1_CIDRb1____	0h	oct19	316	upsB	DBLa0.5	CD36	16965
K618	K618_0h_oct19	9	Female	2	1201.21	DBLa_1396	NTSB3_DBLa0.17_CIDRa3.1_DBLd1_CIDRb1____	0h	oct19	313	not_assigned	DBLa0.17	CD36	16965
K618	K618_0h_oct19	9	Female	2	1201.21	DBLa_136	NTSB3_DBLa0.9_CIDRa2.7_DBLd1_CIDRb1_DBLg13_DBLz2_DBLe11_DBLe11	0h	oct19	2838	upsB	DBLa0.9	CD36	16965
K618	K618_0h_oct19	9	Female	2	1201.21	DBLa_4203	NTSB_DBLa0.9_CIDRa5_DBLb5_DBLg10____	0h	oct19	276	upsB	DBLa0.4	CD36	16965
K618	K618_0h_oct19	9	Female	2	1201.21	DBLa_1091	NTSB3_DBLa0_______	0h	oct19	265	upsB	DBLa0.5	not_annotated	16965
K618	K618_0h_oct19	9	Female	2	1201.21	DBLa_930	NTSB3_DBLa0_CIDRa3_DBLd1_CIDRb1____	0h	oct19	255	not_assigned	DBLa0.1	CD36	16965
K618	K618_0h_oct19	9	Female	2	1201.21	DBLa_1137	NTSB3_DBLa0.11_CIDRa2.4______	0h	oct19	220	upsB	DBLa0.1	CD36	16965
K618	K618_0h_oct19	9	Female	2	1201.21	DBLa_526	NTSB3_DBLa0.13_CIDRa2.3_DBLd1_CIDRb3____	0h	oct19	1218	not_assigned	DBLa0.5	CD36	16965
K618	K618_0h_oct19	9	Female	2	1201.21	DBLa_364	NTSA6_DBLa1.7_CIDRa1_DBLb_DBLb3_DBLg___	0h	oct19	1067	upsA	DBLa1.7	EPCR	16965
K525	K525_0h_oct19	12	Male	4	16386.2	DBLa_144	NTSB7_DBLa0.9_CIDRa2.1_DBLd1_CIDRb5____	0h	oct19	875	upsB	DBLa0.9	CD36	20899
K525	K525_0h_oct19	12	Male	4	16386.2	DBLa_578	_DBLa0.8_CIDRa4_DBLd1_CIDRb3____	0h	oct19	819	upsB	DBLa0.8	CD36	20899
K525	K525_0h_oct19	12	Male	4	16386.2	DBLa_414	________	0h	oct19	646	upsB	DBLa0.9	not_annotated	20899
K525	K525_0h_oct19	12	Male	4	16386.2	DBLa_45	________	0h	oct19	4810	upsC	DBLa0.1	not_annotated	20899
K525	K525_0h_oct19	12	Male	4	16386.2	DBLa_379	NTSB3_DBLa0.11_CIDRa2.4_DBLd1_CIDRg____	0h	oct19	412	not_assigned	DBLa0.11	CD36	20899
K525	K525_0h_oct19	12	Male	4	16386.2	DBLa_258	________	0h	oct19	395	not_assigned	DBLa1.6	not_annotated	20899
K525	K525_0h_oct19	12	Male	4	16386.2	DBLa_60	NTSB3_DBLa0_______	0h	oct19	3199	upsA	DBLa2	not_annotated	20899
K525	K525_0h_oct19	12	Male	4	16386.2	DBLa_16	NTSA1_DBLa1.4_CIDRa1.3_DBLb1_DBLg15_DBLe1_DBLg15_DBLz_DBLe1	0h	oct19	314	upsA	DBLa1.4	unknown (var1)	20899
K525	K525_0h_oct19	12	Male	4	16386.2	DBLa_48	NTSB4_DBLa2_CIDRa1.1_DBLb4_DBLg_DBLz_DBLe4__	0h	oct19	2906	upsC	DBLa2	EPCR	20899
K525	K525_0h_oct19	12	Male	4	16386.2	DBLa_175	NTSB3_DBLa0_CIDRa3_DBLd1_____	0h	oct19	259	upsB	DBLa0.9	CD36	20899
K525	K525_0h_oct19	12	Male	4	16386.2	DBLa_259	NTSB3_DBLa0_CIDRa2_DBLd1_CIDRb____	0h	oct19	253	not_assigned	DBLa0.11	CD36	20899
K525	K525_0h_oct19	12	Male	4	16386.2	DBLa_98	________	0h	oct19	1720	upsB	DBLa0.11	not_annotated	20899
K525	K525_0h_oct19	12	Male	4	16386.2	DBLa_123	NTSA_DBLa1_______	0h	oct19	1601	upsA	DBLa1.2	not_annotated	20899
K525	K525_0h_oct19	12	Male	4	16386.2	DBLa_100	NTSB3_DBLa0.5_CIDRa2_DBLd1_____	0h	oct19	1446	upsB	DBLa0.15	CD36	20899
K525	K525_0h_oct19	12	Male	4	16386.2	DBLa_114	NTSB3_DBLa0.13_CIDRa3.3______	0h	oct19	1244	not_assigned	DBLa0.5	CD36	20899
K478	K478_0h_oct19	14	Female	1	1243.24	DBLa_158	________	0h	oct19	3747	upsB	DBLa0.5	not_annotated	77722
K478	K478_0h_oct19	14	Female	1	1243.24	DBLa_8	NTSB3_DBLa0_______	0h	oct19	35748	not_assigned	DBLa0.5	not_annotated	77722
K478	K478_0h_oct19	14	Female	1	1243.24	DBLa_311	NTSB3_DBLa0.12_CIDRa2.1_DBLd1_CIDRb1____	0h	oct19	3185	upsB	DBLa0.12	CD36	77722
K478	K478_0h_oct19	14	Female	1	1243.24	DBLa_204	________	0h	oct19	2934	upsB	DBLa0.23	not_annotated	77722
K478	K478_0h_oct19	14	Female	1	1243.24	DBLa_22	NTSB3_DBLa0.11_CIDRa2.4_DBLd1_CIDRb1_DBLe2_DBLe2_DBLe2_	0h	oct19	19951	not_assigned	DBLa2	CD36	77722
K478	K478_0h_oct19	14	Female	1	1243.24	DBLa_3186	NTSA1_DBLa1.1_CIDRa1.2_DBLb11_DBLg1_DBLe1_DBLg1_DBLz2_DBLe1	0h	oct19	1775	upsA	DBLa1.1	unknown (var1)	77722
K478	K478_0h_oct19	14	Female	1	1243.24	DBLa_61	________	0h	oct19	10382	upsB	DBLa0.11	not_annotated	77722
K460	K460_0h_oct19	15	Female	NA	2355.64	DBLa_844	NTSB3_DBLa0_CIDRa2.1_DBLd1_CIDRb1____	0h	oct19	869	not_assigned	DBLa0.5	CD36	22080
K460	K460_0h_oct19	15	Female	NA	2355.64	DBLa_829	NTSB3_DBLa0_CIDRa3.1_DBLd1_CIDRb1____	0h	oct19	538	not_assigned	DBLa0.1	CD36	22080
K460	K460_0h_oct19	15	Female	NA	2355.64	DBLa_819	NTSB3_DBLa0.9_CIDRa2.3_DBLd1_CIDRg_DBLz6_DBLe12__	0h	oct19	460	upsB	DBLa0.9	CD36	22080
K460	K460_0h_oct19	15	Female	NA	2355.64	DBLa_93	NTSB3_DBLa0.7_CIDRa3.5_DBLd1_CIDRb6____	0h	oct19	4459	not_assigned	DBLa0.7	CD36	22080
K460	K460_0h_oct19	15	Female	NA	2355.64	DBLa_972	NTSB3_DBLa0.11_______	0h	oct19	365	upsC	DBLa0.1	not_annotated	22080
K460	K460_0h_oct19	15	Female	NA	2355.64	DBLa_68	NTSB3_DBLa2_CIDRa1.8_DBLb12_DBLg____	0h	oct19	3388	upsB	DBLa2	EPCR	22080
K460	K460_0h_oct19	15	Female	NA	2355.64	DBLa_172	_DBLa0.9_CIDRa2.4_DBLd1_CIDRb____	0h	oct19	3286	upsB	DBLa0.9	CD36	22080
K460	K460_0h_oct19	15	Female	NA	2355.64	DBLa_226	NTSB3_DBLa0.5_CIDRa2.10_DBLd1_CIDRg7_DBLz6_DBLe6__	0h	oct19	3246	upsB	DBLa0.5	CD36	22080
K460	K460_0h_oct19	15	Female	NA	2355.64	DBLa_82	NTSA1_DBLa1.1_CIDRa1.2_DBLb11_DBLg1_DBLe1_DBLg1_DBLz_DBLe1	0h	oct19	316	upsA	DBLa1.1	unknown (var1)	22080
K460	K460_0h_oct19	15	Female	NA	2355.64	DBLa_1568	NTSB3_DBLa0.10_CIDRa2.2_DBLd1_CIDRb1____	0h	oct19	241	not_assigned	DBLa0.10	CD36	22080
K460	K460_0h_oct19	15	Female	NA	2355.64	DBLa_338	NTSB3_DBLa0.10_CIDRa2.2_DBLd1_CIDRb1____	0h	oct19	1906	upsB	DBLa0.10	CD36	22080
K460	K460_0h_oct19	15	Female	NA	2355.64	DBLa_401	NTSB3_DBLa0.5_CIDRa2.6_DBLd1_____	0h	oct19	1529	not_assigned	DBLa0.5	CD36	22080
K460	K460_0h_oct19	15	Female	NA	2355.64	DBLa_418	NTSB3_DBLa0.8_CIDRa2.2_DBLd1_CIDRb1_DBLe2_DBLe2_DBLe2_	0h	oct19	1477	not_assigned	DBLa0.8	CD36	22080
K405	K405_0h_oct19	15	Female	7	350.239	DBLa_576	NTSB3_DBLa0.5_CIDRa2.5_DBLd1_CIDRb1____	0h	oct19	741	not_assigned	DBLa0.23	CD36	13400
K405	K405_0h_oct19	15	Female	7	350.239	DBLa_521	________	0h	oct19	720	upsB	DBLa0.9	not_annotated	13400
K405	K405_0h_oct19	15	Female	7	350.239	DBLa_79	________	0h	oct19	6374	not_assigned	DBLa0.18	not_annotated	13400
K405	K405_0h_oct19	15	Female	7	350.239	DBLa_1001	________	0h	oct19	413	upsB	DBLa0.9	not_annotated	13400
K405	K405_0h_oct19	15	Female	7	350.239	DBLa_786	NTSB3_DBLa0.15_CIDRa3.1______	0h	oct19	389	upsB	DBLa0.5	CD36	13400
K405	K405_0h_oct19	15	Female	7	350.239	DBLa_58	NTSA2_DBLa1.4_CIDRa1.6_DBLb3_____	0h	oct19	377	upsA	DBLa1.4	EPCR	13400
K405	K405_0h_oct19	15	Female	7	350.239	DBLa_380	NTSA6_DBLa1.7_CIDRa1.4_DBLb1_____	0h	oct19	240	upsA	DBLa1.7	EPCR	13400
K405	K405_0h_oct19	15	Female	7	350.239	DBLa_289	NTSB3_DBLa0.12_CIDRa2.1_DBLb5_____	0h	oct19	2186	upsC	DBLa0.9	CD36	13400
K405	K405_0h_oct19	15	Female	7	350.239	DBLa_1545	NTSB3_DBLa0.1_CIDRa3.1_DBLd1_____	0h	oct19	174	upsC	DBLa0.1	CD36	13400
K405	K405_0h_oct19	15	Female	7	350.239	DBLa_1216	NTSB3_DBLa0.11_CIDRa2.4_DBLd1_CIDRb1____	0h	oct19	174	not_assigned	DBLa0.11	CD36	13400
K405	K405_0h_oct19	15	Female	7	350.239	DBLa_1156	________	0h	oct19	170	not_assigned	DBLa0.1	not_annotated	13400
K405	K405_0h_oct19	15	Female	7	350.239	DBLa_343	_DBLa0.11_CIDRa2.4_DBLd1_CIDRb6_DBLz6_DBLe6__	0h	oct19	1442	upsB	DBLa0.11	CD36	13400
K296	K296_0h_oct19	16	Male	2	823.808	DBLa_545	NTSB3_DBLa0.8_CIDRa5_DBLb5_DBLg16_DBLd1___	0h	oct19	927	not_assigned	DBLa0.8	CD36	23284
K296	K296_0h_oct19	16	Male	2	823.808	DBLa_451	NTSB4_DBLa0.6_CIDRa3.2_DBLd1_____	0h	oct19	760	upsB	DBLa0.6	CD36	23284
K296	K296_0h_oct19	16	Male	2	823.808	DBLa_495	NTSB3_DBLa0_CIDRa3.2______	0h	oct19	689	not_assigned	DBLa0.1	CD36	23284
K296	K296_0h_oct19	16	Male	2	823.808	DBLa_457	NTSB3_DBLa2_CIDRa1.1_DBLb1_DBLg_DBLd1_CIDRb__	0h	oct19	680	upsB	DBLa2	EPCR	23284
K296	K296_0h_oct19	16	Male	2	823.808	DBLa_1703	NTSB3_DBLa0.11_CIDRa2.4_DBLd1_____	0h	oct19	565	not_assigned	DBLa0.11	CD36	23284
K296	K296_0h_oct19	16	Male	2	823.808	DBLa_685	NTSB3_DBLa0_______	0h	oct19	420	upsC	DBLa0.1	not_annotated	23284
K296	K296_0h_oct19	16	Male	2	823.808	DBLa_775	NTSB3_DBLa0_CIDRa2.6_DBLd1_____	0h	oct19	417	upsB	DBLa0.5	CD36	23284
K296	K296_0h_oct19	16	Male	2	823.808	DBLa_167	________	0h	oct19	3778	upsB	DBLa0.5	not_annotated	23284
K296	K296_0h_oct19	16	Male	2	823.808	DBLa_770	________	0h	oct19	322	upsC	DBLa0.5	not_annotated	23284
K296	K296_0h_oct19	16	Male	2	823.808	DBLa_119	NTSB2_DBLa0.12_CIDRa4_DBLd1_CIDRb1_DBLd5_CIDRg2_DBLe2_DBLe2	0h	oct19	3073	not_assigned	DBLa0.4	CD36	23284
K296	K296_0h_oct19	16	Male	2	823.808	DBLa_805	NTSB3_DBLa0_CIDRa3_DBLd1_CIDRb1_DBLe2___	0h	oct19	303	upsC	DBLa0.1	CD36	23284
K296	K296_0h_oct19	16	Male	2	823.808	DBLa_146	NTSB3_DBLa0_CIDRa3_DBLd1_CIDRb1____	0h	oct19	2919	upsB	DBLa0.8	CD36	23284
K296	K296_0h_oct19	16	Male	2	823.808	DBLa_639	NTSB_DBLa0.6_______	0h	oct19	279	not_assigned	DBLa0.6	not_annotated	23284
K296	K296_0h_oct19	16	Male	2	823.808	DBLa_186	NTSB3_DBLa0_______	0h	oct19	2514	upsB	DBLa0.1	not_annotated	23284
K296	K296_0h_oct19	16	Male	2	823.808	DBLa_180	NTSB3_DBLa0.9_CIDRa3.2_DBLd1_CIDRb1_DBLg13_DBLz5_DBLe4_	0h	oct19	2296	not_assigned	DBLa0.9	CD36	23284
K296	K296_0h_oct19	16	Male	2	823.808	DBLa_252	NTSB3_DBLa0.8_CIDRa5_DBLd1_CIDRb____	0h	oct19	1720	upsB	DBLa0.8	CD36	23284
K296	K296_0h_oct19	16	Male	2	823.808	DBLa_282	________	0h	oct19	1622	upsC	DBLa0.16	not_annotated	23284
K286	K286_0h_oct19	16	Male	1	664.094	DBLa_50	NTSB3_DBLa2_CIDRa1.1_DBLb3_DBLg4_DBLd1_CIDRb6__	0h	oct19	7401	not_assigned	DBLa0.12	EPCR	12039
K286	K286_0h_oct19	16	Male	1	664.094	DBLa_708	NTSA7_DBLa1.6_CIDRg3_DBLg15_____	0h	oct19	353	upsA	DBLa1.6	unknown	12039
K286	K286_0h_oct19	16	Male	1	664.094	DBLa_609	NTSA2_DBLa1.4_CIDRa1.1_DBLz3_DBLg12_DBLd5_CIDRb4_DBLb10_DBLg12	0h	oct19	262	upsA	DBLa1.4	EPCR	12039
K286	K286_0h_oct19	16	Male	1	664.094	DBLa_122	NTSA8_DBLa1.6_CIDRg3_DBLg15_____	0h	oct19	2446	upsA	DBLa1.6	unknown	12039
K286	K286_0h_oct19	16	Male	1	664.094	DBLa_184	NTSA8_DBLa1.8_CIDRb2_DBLg7_DBLe11_DBLz2_DBLe11_DBLz6_DBLe6	0h	oct19	1442	upsA	DBLa1.8	unknown	12039
K286	K286_0h_oct19	16	Male	1	664.094	DBLa_82	NTSA1_DBLa1.1_CIDRa1.2_DBLb11_DBLg1_DBLe1_DBLg1_DBLz_DBLe1	0h	oct19	135	upsA	DBLa1.1	unknown (var1)	12039
K1070B	K1070B_0h_oct19	2	Female	1	20.2831	DBLa_446	NTSB3_DBLa0.8_CIDRa4_DBLd6_____	0h	oct19	966	upsB	DBLa0.9	CD36	54809
K1070B	K1070B_0h_oct19	2	Female	1	20.2831	DBLa_471	NTSA7_DBLa1.1_______	0h	oct19	946	upsA	DBLa1.1	not_annotated	54809
K1070B	K1070B_0h_oct19	2	Female	1	20.2831	DBLa_634	NTSB6_DBLa0.18_______	0h	oct19	918	upsB	DBLa0.18	not_annotated	54809
K1070B	K1070B_0h_oct19	2	Female	1	20.2831	DBLa_580	________	0h	oct19	891	not_assigned	DBLa0.9	not_annotated	54809
K1070B	K1070B_0h_oct19	2	Female	1	20.2831	DBLa_506	________	0h	oct19	858	upsB	DBLa0.5	not_annotated	54809
K1070B	K1070B_0h_oct19	2	Female	1	20.2831	DBLa_52	NTSA2_DBLa1.1_CIDRa1.5_DBLg17_DBLd5_CIDRb4_DBLb9_DBLg17_DBLz4	0h	oct19	7722	upsA	DBLa1.1	EPCR	54809
K1070B	K1070B_0h_oct19	2	Female	1	20.2831	DBLa_577	NTSB3_DBLa0_CIDRa3_DBLd1_CIDRb____	0h	oct19	757	not_assigned	DBLa0.1	CD36	54809
K1070B	K1070B_0h_oct19	2	Female	1	20.2831	DBLa_648	NTSA7_DBLa1.2_CIDRa1.5_DBLg_DBLd5_CIDRb3_DBLb__	0h	oct19	724	upsA	DBLa1.2	EPCR	54809
K1070B	K1070B_0h_oct19	2	Female	1	20.2831	DBLa_623	NTSB3_DBLa0.6_CIDRa3.1_DBLb5_DBLg11_DBLd1_CIDRb1_CIDRg11_	0h	oct19	618	upsB	DBLa0.6	CD36	54809
K1070B	K1070B_0h_oct19	2	Female	1	20.2831	DBLa_700	NTSB3_DBLa0.16_CIDRa3.4______	0h	oct19	617	upsB	DBLa0.16	CD36	54809
K1070B	K1070B_0h_oct19	2	Female	1	20.2831	DBLa_138	NTSB3_DBLa0.9_CIDRa2.2_DBLd1_____	0h	oct19	4400	upsB	DBLa0.9	CD36	54809
K1070B	K1070B_0h_oct19	2	Female	1	20.2831	DBLa_1753	NTSA6_DBLa1.7_CIDRa1.4______	0h	oct19	3046	upsA	DBLa1.7	EPCR	54809
K1070B	K1070B_0h_oct19	2	Female	1	20.2831	DBLa_132	NTSA5_DBLa1.1_CIDRa1.4_DBLb1_DBLb1_DBLg___	0h	oct19	2937	upsA	DBLa1.1	EPCR	54809
K1070B	K1070B_0h_oct19	2	Female	1	20.2831	DBLa_207	NTSB_DBLa0.12_CIDRa2.3______	0h	oct19	2814	upsB	DBLa0.21	CD36	54809
K1070B	K1070B_0h_oct19	2	Female	1	20.2831	DBLa_315	________	0h	oct19	2772	upsB	DBLa0.21	not_annotated	54809
K1070B	K1070B_0h_oct19	2	Female	1	20.2831	DBLa_250	NTSB3_DBLa0.1_CIDRa3.1_DBLb4_DBLg10_DBLd5_CIDRb4_DBLb4_DBLg10	0h	oct19	2730	not_assigned	DBLa0.17	CD36	54809
K1070B	K1070B_0h_oct19	2	Female	1	20.2831	DBLa_192	NTSB_DBLa0_______	0h	oct19	2591	not_assigned	DBLa0.6	not_annotated	54809
K1070B	K1070B_0h_oct19	2	Female	1	20.2831	DBLa_242	NTSB3_DBLa0.22_CIDRa3.2_DBLb5_DBLg5_DBLd1_CIDRb5__	0h	oct19	2453	upsB	DBLa0.5	CD36	54809
K1070B	K1070B_0h_oct19	2	Female	1	20.2831	DBLa_244	NTSB3_DBLa0.1_CIDRa3.3_DBLd1_CIDRb3____	0h	oct19	2273	not_assigned	DBLa1.6	CD36	54809
K1070B	K1070B_0h_oct19	2	Female	1	20.2831	DBLa_271	NTSA2_DBLa1.7_CIDRa1.4______	0h	oct19	2176	upsA	DBLa1.6	EPCR	54809
K1070B	K1070B_0h_oct19	2	Female	1	20.2831	DBLa_233	NTSA7_DBLa1.1_CIDRa1.7______	0h	oct19	2038	upsA	DBLa1.1	EPCR	54809
K1070B	K1070B_0h_oct19	2	Female	1	20.2831	DBLa_3144	NTSA3_DBLa1.2_CIDRa1_DBLb_DBLg____	0h	oct19	1866	upsA	DBLa1.2	EPCR	54809
K1070B	K1070B_0h_oct19	2	Female	1	20.2831	DBLa_362	NTSB7_DBLa2_CIDRa1.1_DBLb12_DBLg_DBLd1_CIDRb_DBLe2_DBLe2	0h	oct19	1664	upsB	DBLa2	EPCR	54809
K1070B	K1070B_0h_oct19	2	Female	1	20.2831	DBLa_437	________	0h	oct19	1516	not_assigned	DBLa0.11	not_annotated	54809
K1070B	K1070B_0h_oct19	2	Female	1	20.2831	DBLa_410	NTSB3_DBLa0.6_CIDRa3.1_DBLg5_____	0h	oct19	1193	upsA	DBLa0.6	CD36	54809
K1070B	K1070B_0h_oct19	2	Female	1	20.2831	DBLa_662	NTSB3_DBLa0.11_CIDRa2.4_DBLd1_CIDRb1____	0h	oct19	1182	not_assigned	DBLa0.16	CD36	54809
K1070B	K1070B_0h_oct19	2	Female	1	20.2831	DBLa_431	_DBLa0.9_CIDRa2.7_DBLd_CIDRg2_DBLg9___	0h	oct19	1137	upsB	DBLa0.9	CD36	54809
K1070B	K1070B_0h_oct19	2	Female	1	20.2831	DBLa_478	________	0h	oct19	1004	upsB	DBLa0.5	not_annotated	54809
K1059	K1059_0h_oct19	8	Male	6	NA	DBLa_357	NTSA7_DBLa1.2_CIDRa1.5_DBLg_DBLd5_CIDRb3_DBLb9_DBLg17_DBLe13	0h	oct19	978	upsA	DBLa1.2	EPCR	38916
K1059	K1059_0h_oct19	8	Male	6	NA	DBLa_3	NTSA_DBLa1.2_CIDRa1_DBLb1_____	0h	oct19	9114	upsA	DBLa1.2	EPCR	38916
K1059	K1059_0h_oct19	8	Male	6	NA	DBLa_368	NTSB3_DBLa0.3_CIDRa5_DBLb5_DBLd9_CIDRg2_DBLg3_DBLz4_	0h	oct19	889	upsC	DBLa0.3	CD36	38916
K1059	K1059_0h_oct19	8	Male	6	NA	DBLa_2218	_DBLa0.23_CIDRa3.2______	0h	oct19	687	not_assigned	DBLa0.23	CD36	38916
K1059	K1059_0h_oct19	8	Male	6	NA	DBLa_595	NTSB7_DBLa0.23_CIDRa5_DBLb5_DBLd____	0h	oct19	550	upsB	DBLa0.23	CD36	38916
K1059	K1059_0h_oct19	8	Male	6	NA	DBLa_352	NTSA3_DBLa1.2_CIDRa1.5_DBLb_DBLg2_DBLg2___	0h	oct19	548	upsA	DBLa1.2	EPCR	38916
K1059	K1059_0h_oct19	8	Male	6	NA	DBLa_142	NTSA_DBLa1.2_CIDRa1_DBLb6_DBLg_DBLd5_CIDRb_DBLb6_DBLg	0h	oct19	512	upsA	DBLa1.2	EPCR	38916
K1059	K1059_0h_oct19	8	Male	6	NA	DBLa_645	NTSB3_DBLa0.4_CIDRa6_DBLd1_____	0h	oct19	510	upsB	DBLa0.4	CD36	38916
K1059	K1059_0h_oct19	8	Male	6	NA	DBLa_562	NTSA7_DBLa1.2_CIDRa1.6_DBLb11_DBLg_DBLg_DBLd5_CIDRb3_DBLb11	0h	oct19	505	upsA	DBLa1.2	EPCR	38916
K1059	K1059_0h_oct19	8	Male	6	NA	DBLa_80	NTSA_DBLa1_CIDRa1______	0h	oct19	4682	upsA	DBLa1.1	EPCR	38916
K1059	K1059_0h_oct19	8	Male	6	NA	DBLa_126	NTSB7_DBLa2_CIDRa1.1_DBLb12_DBLg4_DBLd1_CIDRb_CIDRb6_	0h	oct19	3067	upsA	DBLa2	EPCR	38916
K1059	K1059_0h_oct19	8	Male	6	NA	DBLa_135	NTSB3_DBLa0.11_CIDRa2.4_DBLb5_DBLd1_CIDRb_CIDRb6__	0h	oct19	3028	not_assigned	DBLa2	CD36	38916
K1059	K1059_0h_oct19	8	Male	6	NA	DBLa_40	NTSB_DBLa2_CIDRa1.1_DBLb12_DBLg_DBLg_DBLz5_DBLe4_	0h	oct19	2989	upsB	DBLa0.9	EPCR	38916
K1059	K1059_0h_oct19	8	Male	6	NA	DBLa_62	NTSA2_DBLa1.1_CIDRa1.7_DBLb3_DBLg_DBLg_DBLd1_CIDRb_	0h	oct19	2069	upsA	DBLa1.1	EPCR	38916
K1059	K1059_0h_oct19	8	Male	6	NA	DBLa_185	NTSA8_DBLa1.2_CIDRa1.5_DBLb6_DBLg12_DBLd5_CIDRb3_DBLb6_DBLg12	0h	oct19	2059	upsA	DBLa1.2	EPCR	38916
K1059	K1059_0h_oct19	8	Male	6	NA	DBLa_131	NTSA7_DBLa1_CIDRa1.7______	0h	oct19	2008	upsA	DBLa1.2	EPCR	38916
K1059	K1059_0h_oct19	8	Male	6	NA	DBLa_2698	NTSA7_DBLa1.8_CIDRb2_DBLg7_DBLd3_CIDRg2_DBLe13_DBLz4_	0h	oct19	1394	upsA	DBLa1.8	unknown	38916
K1059	K1059_0h_oct19	8	Male	6	NA	DBLa_2913	NTSB3_DBLa2_CIDRa1.1_DBLb12_DBLg_DBLd1___	0h	oct19	1256	not_assigned	DBLa2	EPCR	38916
K1059	K1059_0h_oct19	8	Male	6	NA	DBLa_363	NTSA7_DBLa1.2_CIDRa1.6_DBLb3_DBLg_DBLd5_CIDRb4_DBLe2_	0h	oct19	1069	upsA	DBLa1.2	EPCR	38916
K1059	K1059_0h_oct19	8	Male	6	NA	DBLa_473	NTSB3_DBLa2_CIDRa1.1_DBLb1_DBLg4_DBLd1_CIDRb1__	0h	oct19	1002	not_assigned	DBLa2	EPCR	38916
K1035	K1035_0h_oct19	2	Female	1	5110.6	DBLa_39	NTSB_DBLa2_CIDRa1.1_DBLb12_DBLg6_DBLg6___	0h	oct19	4690	not_assigned	DBLa2	EPCR	12999
K1035	K1035_0h_oct19	2	Female	1	5110.6	DBLa_272	NTSB3_DBLa0.5_CIDRa2_DBLd1_____	0h	oct19	384	upsB	DBLa0.5	CD36	12999
K1035	K1035_0h_oct19	2	Female	1	5110.6	DBLa_479	NTSB3_DBLa0_CIDRa3.1_DBLd1_CIDRb1____	0h	oct19	225	upsC	DBLa0.1	CD36	12999
K1035	K1035_0h_oct19	2	Female	1	5110.6	DBLa_336	NTSB_DBLa0.9_CIDRa2.2_DBLd1_____	0h	oct19	214	not_assigned	DBLa0.9	CD36	12999
K1035	K1035_0h_oct19	2	Female	1	5110.6	DBLa_77	NTSB_DBLa0.1_CIDRa3.1_DBLd1_CIDRb1____	0h	oct19	202	not_assigned	DBLa0.1	CD36	12999
K1035	K1035_0h_oct19	2	Female	1	5110.6	DBLa_200	NTSB3_DBLa0.9_CIDRa2.2_DBLd_____	0h	oct19	189	upsB	DBLa0.9	CD36	12999
K1035	K1035_0h_oct19	2	Female	1	5110.6	DBLa_1844	_DBLa0.17_CIDRa3.1_DBLd1_CIDRb6____	0h	oct19	178	upsB	DBLa0.24	CD36	12999
K1035	K1035_0h_oct19	2	Female	1	5110.6	DBLa_83	NTSA7_DBLa1.2_CIDRa1_DBLb12_DBLg____	0h	oct19	1766	upsA	DBLa1.2	EPCR	12999
K1035	K1035_0h_oct19	2	Female	1	5110.6	DBLa_353	NTSB7_DBLa2_CIDRa1.1_DBLb12_DBLg6_DBLd1_CIDRb6__	0h	oct19	170	not_assigned	DBLa0.18	EPCR	12999
K1035	K1035_0h_oct19	2	Female	1	5110.6	DBLa_1709	NTSA3_DBLa1.6_CIDRd1_DBLb3_DBLg12____	0h	oct19	1708	upsA	DBLa1.6	unknown	12999
K1035	K1035_0h_oct19	2	Female	1	5110.6	DBLa_241	NTSB7_DBLa0.21_CIDRa2.1_DBLb2_DBLg5_DBLd1_CIDRg5__	0h	oct19	164	upsB	DBLa0.4	CD36	12999
K1035	K1035_0h_oct19	2	Female	1	5110.6	DBLa_932	NTSB2_DBLa0.7_CIDRa4_DBLd1_CIDRb5____	0h	oct19	158	not_assigned	DBLa0.7	CD36	12999
K1035	K1035_0h_oct19	2	Female	1	5110.6	DBLa_400	NTSB3_DBLa0.3_CIDRa5_DBLb5_DBLd4_CIDRg_DBLg__	0h	oct19	158	upsC	DBLa0.3	CD36	12999
K1035	K1035_0h_oct19	2	Female	1	5110.6	DBLa_57	NTSB3_DBLa2_CIDRa1.1_DBLb12_DBLg_DBLd1_CIDRb__	0h	oct19	1542	not_assigned	DBLa2	EPCR	12999
K1035	K1035_0h_oct19	2	Female	1	5110.6	DBLa_113	NTSA1_DBLa1.1_CIDRa1.2_DBLb11_DBLg1_DBLe1_DBLg1_DBLz1_DBLe1	0h	oct19	144	upsA	DBLa1.1	unknown (var1)	12999
K1035	K1035_0h_oct19	2	Female	1	5110.6	DBLa_62	NTSA2_DBLa1.1_CIDRa1.7_DBLb3_DBLg_DBLg_DBLd1_CIDRb_	0h	oct19	1107	upsA	DBLa1.1	EPCR	12999
K1034	K1034_0h_oct19	2	Female	1	170.373	DBLa_241	NTSB7_DBLa0.21_CIDRa2.1_DBLb2_DBLg5_DBLd1_CIDRg5__	0h	oct19	912	upsB	DBLa0.4	CD36	18731
K1034	K1034_0h_oct19	2	Female	1	170.373	DBLa_493	NTSB3_DBLa0.1_CIDRa3.1_DBLd1_CIDRb1____	0h	oct19	862	upsC	DBLa0.1	CD36	18731
K1034	K1034_0h_oct19	2	Female	1	170.373	DBLa_83	NTSA7_DBLa1.2_CIDRa1_DBLb12_DBLg____	0h	oct19	823	upsA	DBLa1.2	EPCR	18731
K1034	K1034_0h_oct19	2	Female	1	170.373	DBLa_353	NTSB7_DBLa2_CIDRa1.1_DBLb12_DBLg6_DBLd1_CIDRb6__	0h	oct19	736	not_assigned	DBLa0.18	EPCR	18731
K1034	K1034_0h_oct19	2	Female	1	170.373	DBLa_201	NTSB7_DBLa0.9_CIDRa2.2_DBLe2_DBLz3_DBLe2_DBLz3_DBLe9_	0h	oct19	591	upsB	DBLa0.9	CD36	18731
K1034	K1034_0h_oct19	2	Female	1	170.373	DBLa_1291	NTSB3_DBLa0.1_CIDRa3_DBLd1_CIDRb_DBLb9_DBLg2__	0h	oct19	563	upsB	DBLa0.1	CD36	18731
K1034	K1034_0h_oct19	2	Female	1	170.373	DBLa_847	NTSB3_DBLa0.5_CIDRa2_DBLd1_CIDRg1_DBLz5_DBLe4__	0h	oct19	522	upsC	DBLa0.5	CD36	18731
K1034	K1034_0h_oct19	2	Female	1	170.373	DBLa_1709	NTSA3_DBLa1.6_CIDRd1_DBLb3_DBLg12____	0h	oct19	516	upsA	DBLa1.6	unknown	18731
K1034	K1034_0h_oct19	2	Female	1	170.373	DBLa_400	NTSB3_DBLa0.3_CIDRa5_DBLb5_DBLd4_CIDRg_DBLg__	0h	oct19	499	upsC	DBLa0.3	CD36	18731
K1034	K1034_0h_oct19	2	Female	1	170.373	DBLa_62	NTSA2_DBLa1.1_CIDRa1.7_DBLb3_DBLg_DBLg_DBLd1_CIDRb_	0h	oct19	439	upsA	DBLa1.1	EPCR	18731
K1034	K1034_0h_oct19	2	Female	1	170.373	DBLa_113	NTSA1_DBLa1.1_CIDRa1.2_DBLb11_DBLg1_DBLe1_DBLg1_DBLz1_DBLe1	0h	oct19	386	upsA	DBLa1.1	unknown (var1)	18731
K1034	K1034_0h_oct19	2	Female	1	170.373	DBLa_272	NTSB3_DBLa0.5_CIDRa2_DBLd1_____	0h	oct19	358	upsB	DBLa0.5	CD36	18731
K1034	K1034_0h_oct19	2	Female	1	170.373	DBLa_419	________	0h	oct19	325	not_assigned	DBLa0.4	not_annotated	18731
K1034	K1034_0h_oct19	2	Female	1	170.373	DBLa_336	NTSB_DBLa0.9_CIDRa2.2_DBLd1_____	0h	oct19	325	not_assigned	DBLa0.9	CD36	18731
K1034	K1034_0h_oct19	2	Female	1	170.373	DBLa_200	NTSB3_DBLa0.9_CIDRa2.2_DBLd_____	0h	oct19	324	upsB	DBLa0.9	CD36	18731
K1034	K1034_0h_oct19	2	Female	1	170.373	DBLa_77	NTSB_DBLa0.1_CIDRa3.1_DBLd1_CIDRb1____	0h	oct19	3247	not_assigned	DBLa0.1	CD36	18731
K1034	K1034_0h_oct19	2	Female	1	170.373	DBLa_932	NTSB2_DBLa0.7_CIDRa4_DBLd1_CIDRb5____	0h	oct19	286	not_assigned	DBLa0.7	CD36	18731
K1034	K1034_0h_oct19	2	Female	1	170.373	DBLa_406	NTSB3_DBLa0_______	0h	oct19	270	upsC	DBLa0.1	not_annotated	18731
K1034	K1034_0h_oct19	2	Female	1	170.373	DBLa_479	NTSB3_DBLa0_CIDRa3.1_DBLd1_CIDRb1____	0h	oct19	269	upsC	DBLa0.1	CD36	18731
K1034	K1034_0h_oct19	2	Female	1	170.373	DBLa_57	NTSB3_DBLa2_CIDRa1.1_DBLb12_DBLg_DBLd1_CIDRb__	0h	oct19	2507	not_assigned	DBLa2	EPCR	18731
K1034	K1034_0h_oct19	2	Female	1	170.373	DBLa_39	NTSB_DBLa2_CIDRa1.1_DBLb12_DBLg6_DBLg6___	0h	oct19	2333	not_assigned	DBLa2	EPCR	18731
K1034	K1034_0h_oct19	2	Female	1	170.373	DBLa_334	________	0h	oct19	1638	not_assigned	DBLa0.17	not_annotated	18731
K978	K978_0h_may19	3	Female	1	271.156	DBLa_96	_DBLa0.5_CIDRa2.3_DBLd1_CIDRb1____	0h	may19	8432	upsC	DBLa0.1	CD36	42349
K978	K978_0h_may19	3	Female	1	271.156	DBLa_84	NTSA1_DBLa1.1_CIDRa1.2_DBLb11_DBLg1_DBLe1_DBLg1_DBLz_DBLe1	0h	may19	5840	upsA	DBLa1.1	unknown (var1)	42349
K978	K978_0h_may19	3	Female	1	271.156	DBLa_787	NTSA8_DBLa1_CIDRg3_DBLg7_DBLd5____	0h	may19	497	upsA	DBLa1.8	unknown	42349
K978	K978_0h_may19	3	Female	1	271.156	DBLa_147	NTSB5_DBLa2_CIDRa1_DBLb12_DBLg4_DBLd1_CIDRb__	0h	may19	4412	upsA	DBLa2	EPCR	42349
K978	K978_0h_may19	3	Female	1	271.156	DBLa_326	NTSB6_DBLa0.21_CIDRa2.1_DBLb2_DBLg5_DBLd1_CIDRb4_DBLe12_DBLe1	0h	may19	2528	not_assigned	DBLa0.21	CD36	42349
K978	K978_0h_may19	3	Female	1	271.156	DBLa_301	NTSB5_DBLa0.3_CIDRa3.4_DBLd1_CIDRb1_DBLe2_DBLe2__	0h	may19	2237	not_assigned	DBLa0.3	CD36	42349
K978	K978_0h_may19	3	Female	1	271.156	DBLa_351	NTSA7_DBLa1.8_CIDRb2_DBLg7_DBLe11_DBLz2_DBLe11_DBLz5_DBLe4	0h	may19	1905	upsA	DBLa1.8	unknown	42349
K978	K978_0h_may19	3	Female	1	271.156	DBLa_397	NTSB3_DBLa0.18_CIDRa5_DBLb5_DBLg10_DBLe14_DBLe14__	0h	may19	1421	upsC	DBLa0.18	CD36	42349
K978	K978_0h_may19	3	Female	1	271.156	DBLa_2522	NTSA6_DBLa1.7_CIDRa1.4_DBLb3_____	0h	may19	1325	upsA	DBLa1.7	EPCR	42349
K978	K978_0h_may19	3	Female	1	271.156	DBLa_56	NTSB3_DBLa0.3_CIDRa5_DBLb5_DBLd5_CIDRb4_DBLg3_DBLz4_	0h	may19	12728	not_assigned	DBLa0.3	CD36	42349
K978	K978_0h_may19	3	Female	1	271.156	DBLa_1080	NTSA6_DBLa1.5_CIDRd1_DBLb_DBLg2_DBLg2_CIDRb1__	0h	may19	1024	upsA	DBLa1.5	unknown	42349
K814	K814_0h_may19	29	Male	1	214.73	DBLa_913	NTSB7_DBLa0.9_CIDRa2.1_DBLd1_CIDRb5____	0h	may19	508	upsB	DBLa0.9	CD36	43177
K814	K814_0h_may19	29	Male	1	214.73	DBLa_825	NTSB1_DBLa0.13_CIDRa2.3_DBLd1_____	0h	may19	482	not_assigned	DBLa0.5	CD36	43177
K814	K814_0h_may19	29	Male	1	214.73	DBLa_55	NTSB3_DBLa0.22_CIDRa3.1_DBLd1_____	0h	may19	39229	upsB	DBLa0.1	CD36	43177
K814	K814_0h_may19	29	Male	1	214.73	DBLa_82	NTSA1_DBLa1.1_CIDRa1.2_DBLb11_DBLg1_DBLe1_DBLg1_DBLz_DBLe1	0h	may19	2958	upsA	DBLa1.1	unknown (var1)	43177
K731	K731_0h_may19	27	Male	1	11.1075	DBLa_510	NTSA7_DBLa1.2_CIDRa1.6_DBLb11_____	0h	may19	965	upsA	DBLa1.2	EPCR	28668
K731	K731_0h_may19	27	Male	1	11.1075	DBLa_4209	NTSB3_DBLa2_CIDRa1.1_DBLb12_DBLg_DBLd1_CIDRb_DBLe4_	0h	may19	914	not_assigned	DBLa2	EPCR	28668
K731	K731_0h_may19	27	Male	1	11.1075	DBLa_539	NTSB_DBLa0_______	0h	may19	876	not_assigned	DBLa0.9	not_annotated	28668
K731	K731_0h_may19	27	Male	1	11.1075	DBLa_759	________	0h	may19	825	not_assigned	DBLa0.1	not_annotated	28668
K731	K731_0h_may19	27	Male	1	11.1075	DBLa_697	NTSB3_DBLa0.8_CIDRa3.5_DBLd1_CIDRb1____	0h	may19	734	upsB	DBLa0.8	CD36	28668
K731	K731_0h_may19	27	Male	1	11.1075	DBLa_116	NTSA6_DBLa1.7_CIDRa1.4_DBLg_DBLb_DBLg___	0h	may19	6132	not_assigned	DBLa1.7	EPCR	28668
K731	K731_0h_may19	27	Male	1	11.1075	DBLa_31	________	0h	may19	18222	upsB	DBLa0.12	not_annotated	28668
K692	K692_0h_may19	8	Female	3	9.11315	DBLa_187	NTSA6_DBLa1.7_CIDRa1.4_DBLb1_DBLb1_DBLg___	0h	may19	9	upsA	DBLa1.7	EPCR	712
K692	K692_0h_may19	8	Female	3	9.11315	DBLa_95	NTSB_DBLa2_CIDRa1.8_DBLb12_DBLz3_DBLe6_DBLd1_CIDRb1_DBLz3	0h	may19	8	upsC	DBLa2	EPCR	712
K692	K692_0h_may19	8	Female	3	9.11315	DBLa_59	________	0h	may19	8	upsB	DBLa0.9	not_annotated	712
K692	K692_0h_may19	8	Female	3	9.11315	DBLa_427	_DBLa0.17_CIDRa3.1_DBLd1_CIDRb1____	0h	may19	8	upsC	DBLa0.1	CD36	712
K692	K692_0h_may19	8	Female	3	9.11315	DBLa_249	NTSB_DBLa2_CIDRa1.1_DBLb_DBLg_DBLz_DBLe_DBLe11_DBLg11	0h	may19	8	not_assigned	DBLa2	EPCR	712
K692	K692_0h_may19	8	Female	3	9.11315	DBLa_1658	NTSB3_DBLa0.5_CIDRa2.6_DBLd1_CIDRb1____	0h	may19	8	upsC	DBLa0.5	CD36	712
K692	K692_0h_may19	8	Female	3	9.11315	DBLa_9	NTSB2________	0h	may19	70	upsB	DBLa2	not_annotated	712
K692	K692_0h_may19	8	Female	3	9.11315	DBLa_761	NTSB3_DBLa0.12_CIDRa2.1_DBLd1_CIDRb1____	0h	may19	474	upsB	DBLa0.12	CD36	712
K692	K692_0h_may19	8	Female	3	9.11315	DBLa_104	NTSA6_DBLa1.7_CIDRa1_DBLb_____	0h	may19	39	upsA	DBLa1.7	EPCR	712
K692	K692_0h_may19	8	Female	3	9.11315	DBLa_2009	NTSB3_DBLa0.14_CIDRa4_DBLd1_CIDRb1____	0h	may19	32	upsC	DBLa0.14	CD36	712
K692	K692_0h_may19	8	Female	3	9.11315	DBLa_1231	NTSA_DBLa1.1_CIDRa1.7_DBLz3_DBLg2_DBLg2_DBLg2_DBLd1_CIDRb6	0h	may19	32	upsA	DBLa1.1	EPCR	712
K692	K692_0h_may19	8	Female	3	9.11315	DBLa_5	NTSA7_DBLa1.8_CIDRb2_DBLg7_____	0h	may19	16	upsA	DBLa1.8	unknown	712
K555	K555_0h_may19	11	Male	4	11.4931	DBLa_90	NTSB3_DBLa0.9_CIDRa2.1_DBLd1_CIDRg7_DBLe13_DBLg12__	0h	may19	8425	upsB	DBLa0.9	CD36	31494
K555	K555_0h_may19	11	Male	4	11.4931	DBLa_765	NTSB3_DBLa0_CIDRa3_DBLd1_CIDRb1_DBLe13___	0h	may19	745	not_assigned	DBLa0.1	CD36	31494
K555	K555_0h_may19	11	Male	4	11.4931	DBLa_836	NTSB7_DBLa0.11_CIDRa2.2_DBLd1_CIDRb1____	0h	may19	577	not_assigned	DBLa0.11	CD36	31494
K555	K555_0h_may19	11	Male	4	11.4931	DBLa_154	_DBLa0_CIDRa2_DBLd1_____	0h	may19	4786	upsB	DBLa0.11	CD36	31494
K555	K555_0h_may19	11	Male	4	11.4931	DBLa_750	NTSA7_DBLa1.6_______	0h	may19	462	upsA	DBLa1.6	not_annotated	31494
K555	K555_0h_may19	11	Male	4	11.4931	DBLa_8	NTSB3_DBLa0_______	0h	may19	460	not_assigned	DBLa0.5	not_annotated	31494
K555	K555_0h_may19	11	Male	4	11.4931	DBLa_22	NTSB3_DBLa0.11_CIDRa2.4_DBLd1_CIDRb1_DBLe2_DBLe2_DBLe2_	0h	may19	393	not_assigned	DBLa2	CD36	31494
K555	K555_0h_may19	11	Male	4	11.4931	DBLa_2061	NTSB3_DBLa0_CIDRa3_DBLd1_CIDRg10____	0h	may19	386	upsB	DBLa0.24	CD36	31494
K555	K555_0h_may19	11	Male	4	11.4931	DBLa_390	NTSB3_DBLa0_CIDRa3.1_DBLd1_CIDRb_DBLd1_CIDRg1__	0h	may19	1991	upsB	DBLa0.20	CD36	31494
K555	K555_0h_may19	11	Male	4	11.4931	DBLa_109	NTSB3_DBLa0_CIDRa3.1_DBLd_____	0h	may19	1162	upsC	DBLa0.11	CD36	31494
K555	K555_0h_may19	11	Male	4	11.4931	DBLa_555	________	0h	may19	1049	upsB	DBLa0.11	not_annotated	31494
K555	K555_0h_may19	11	Male	4	11.4931	DBLa_24	NTSB3_DBLa2_CIDRa1.6_DBLb12_____	0h	may19	1032	upsA	DBLa2	EPCR	31494
K555	K555_0h_may19	11	Male	4	11.4931	DBLa_425	NTSB3_DBLa0.13_CIDRa2.5_DBLd1_CIDRg____	0h	may19	10026	not_assigned	DBLa0.5	CD36	31494
K495	K495_0h_may19	13	Female	4	18.2799	DBLa_76	NTSA7_DBLa1.2_CIDRa1.5_DBLb3_DBLg_DBLg_DBLg_CIDRg9_	0h	may19	9427	upsA	DBLa1.1	EPCR	38378
K495	K495_0h_may19	13	Female	4	18.2799	DBLa_1356	NTSA6_DBLa1.7_CIDRa1.7_DBLb_____	0h	may19	881	upsA	DBLa1.7	EPCR	38378
K495	K495_0h_may19	13	Female	4	18.2799	DBLa_97	NTSB5_DBLa0.6_CIDRa3.3_DBLd1_____	0h	may19	7980	not_assigned	DBLa0.6	CD36	38378
K495	K495_0h_may19	13	Female	4	18.2799	DBLa_668	NTSA6_DBLa1.7_CIDRa1.4______	0h	may19	725	upsA	DBLa1.7	EPCR	38378
K495	K495_0h_may19	13	Female	4	18.2799	DBLa_237	NTSA2_DBLa1.4_CIDRa1.1_DBLb1_DBLg2_DBLg2___	0h	may19	2609	upsA	DBLa1.4	EPCR	38378
K495	K495_0h_may19	13	Female	4	18.2799	DBLa_43	NTSA7_DBLa1.6_CIDRg3_DBLg15_DBLg15_DBLz3_DBLe6__	0h	may19	14224	upsA	DBLa1.2	unknown	38378
K495	K495_0h_may19	13	Female	4	18.2799	DBLa_806	________	0h	may19	1311	upsC	DBLa0.1	not_annotated	38378
K495	K495_0h_may19	13	Female	4	18.2799	DBLa_84	NTSA1_DBLa1.1_CIDRa1.2_DBLb11_DBLg1_DBLe1_DBLg1_DBLz_DBLe1	0h	may19	1221	upsA	DBLa1.1	unknown (var1)	38378
K445	K445_0h_may19	15	Male	1	2.03067	DBLa_796	NTSB3_DBLa0.8_CIDRa5_DBLd1_CIDRb5____	0h	may19	759	not_assigned	DBLa0.8	CD36	49981
K445	K445_0h_may19	15	Male	1	2.03067	DBLa_303	NTSB3_DBLa0.1_CIDRa3.2_DBLd1_CIDRb1____	0h	may19	4296	not_assigned	DBLa0.1	CD36	49981
K445	K445_0h_may19	15	Male	1	2.03067	DBLa_13	NTSB3_DBLa0.5_CIDRa2.3_DBLg2_DBLd1_CIDRb1___	0h	may19	42433	upsB	DBLa0.5	CD36	49981
K445	K445_0h_may19	15	Male	1	2.03067	DBLa_266	NTSB3_DBLa0.21_CIDRa2.1_DBLd1_CIDRb1_DBLe13___	0h	may19	2493	upsB	DBLa0.4	CD36	49981
K421	K421_0h_may19	15	Male	1	5.09955	DBLa_2	________	0h	may19	81486	upsA	DBLa1.8	not_annotated	83736
K421	K421_0h_may19	15	Male	1	5.09955	DBLa_3186	NTSA1_DBLa1.1_CIDRa1.2_DBLb11_DBLg1_DBLe1_DBLg1_DBLz2_DBLe1	0h	may19	1237	upsA	DBLa1.1	unknown (var1)	83736
K421	K421_0h_may19	15	Male	1	5.09955	DBLa_261	NTSA7_DBLa1.2_CIDRa1.7_DBLg2_DBLg2_DBLg2___	0h	may19	1013	upsA	DBLa1.2	EPCR	83736
K405	K405_0h_may19	15	Female	1	19.4378	DBLa_19	NTSA7_DBLa1.8_CIDRg3_DBLg12_DBLd5_CIDRb_DBLb__	0h	may19	88	upsA	DBLa1.8	unknown	6077
K405	K405_0h_may19	15	Female	1	19.4378	DBLa_917	NTSB3_DBLa0.16_CIDRa3.4_DBLd1_CIDRb1____	0h	may19	83	not_assigned	DBLa0.16	CD36	6077
K405	K405_0h_may19	15	Female	1	19.4378	DBLa_1671	NTSB3_DBLa1.3_CIDRa4_DBLb5_DBLg9____	0h	may19	82	upsB	DBLa0.4	CD36	6077
K405	K405_0h_may19	15	Female	1	19.4378	DBLa_1991	NTSB3_DBLa0.16_CIDRa3.4_DBLd1_CIDRb2_DBLz6_DBLe9__	0h	may19	76	not_assigned	DBLa0.5	CD36	6077
K405	K405_0h_may19	15	Female	1	19.4378	DBLa_1833	NTSB3_DBLa0.6_CIDRa3.4_DBLd1_CIDRb1_DBLg10___	0h	may19	75	upsB	DBLa0.6	CD36	6077
K405	K405_0h_may19	15	Female	1	19.4378	DBLa_1782	________	0h	may19	74	not_assigned	DBLa0.15	not_annotated	6077
K405	K405_0h_may19	15	Female	1	19.4378	DBLa_219	NTSB3_DBLa0_CIDRa3_DBLd1_____	0h	may19	4291	not_assigned	DBLa0.1	CD36	6077
K405	K405_0h_may19	15	Female	1	19.4378	DBLa_859	NTSB3_DBLa0.9_CIDRa2.7_DBLb5_DBLg13_DBLd1_CIDRb5_DBLg13_	0h	may19	405	upsB	DBLa0.6	CD36	6077
K405	K405_0h_may19	15	Female	1	19.4378	DBLa_1094	NTSB3_DBLa0.5_CIDRa2.10_DBLd1_CIDRb1_DBLg9___	0h	may19	265	not_assigned	DBLa0.5	CD36	6077
K405	K405_0h_may19	15	Female	1	19.4378	DBLa_1203	NTSB3_DBLa0.20_CIDRa3.1_DBLd1_CIDRb5____	0h	may19	204	upsC	DBLa0.20	CD36	6077
K405	K405_0h_may19	15	Female	1	19.4378	DBLa_1240	_DBLa0.9_CIDRa2.1_DBLd1_CIDRb1____	0h	may19	175	upsC	DBLa0.18	CD36	6077
K405	K405_0h_may19	15	Female	1	19.4378	DBLa_1408	NTSB3_DBLa0.19_CIDRa3.1_DBLd1_CIDRb1____	0h	may19	157	not_assigned	DBLa0.11	CD36	6077
K405	K405_0h_may19	15	Female	1	19.4378	DBLa_1516	________	0h	may19	102	not_assigned	DBLa0.9	not_annotated	6077
K404	K404_0h_may19	15	Male	5	19.7049	DBLa_16	NTSA1_DBLa1.4_CIDRa1.3_DBLb1_DBLg15_DBLe1_DBLg15_DBLz_DBLe1	0h	may19	871	upsA	DBLa1.4	unknown (var1)	31611
K404	K404_0h_may19	15	Male	5	19.7049	DBLa_78	NTSA2_DBLa1.8_CIDRg3______	0h	may19	8077	upsA	DBLa1.8	unknown	31611
K404	K404_0h_may19	15	Male	5	19.7049	DBLa_344	NTSB3_DBLa0.21_CIDRa2.1_DBLb2_DBLg12_DBLd4_CIDRg2_DBLe2_DBLe2	0h	may19	7383	upsB	DBLa0.22	CD36	31611
K404	K404_0h_may19	15	Male	5	19.7049	DBLa_47	NTSB3_DBLa2_CIDRa1.1_DBLb12_DBLg2_DBLd1_CIDRb_DBLz6_DBLe6	0h	may19	6073	upsB	DBLa2	EPCR	31611
K404	K404_0h_may19	15	Male	5	19.7049	DBLa_840	NTSB3_DBLa0.11_CIDRa2.4_DBLd1_CIDRb____	0h	may19	523	not_assigned	DBLa0.1	CD36	31611
K404	K404_0h_may19	15	Male	5	19.7049	DBLa_18	NTSA1_DBLa1.1_CIDRa1.2_DBLb11_DBLg1_DBLe1_DBLg1_DBLz1_DBLe1	0h	may19	496	upsA	DBLa1.1	unknown (var1)	31611
K404	K404_0h_may19	15	Male	5	19.7049	DBLa_2733	NTSB3_DBLa0.1_CIDRa3.3______	0h	may19	475	not_assigned	DBLa0.5	CD36	31611
K404	K404_0h_may19	15	Male	5	19.7049	DBLa_91	NTSA3_DBLa1.2_CIDRa1.7______	0h	may19	459	upsA	DBLa1.2	EPCR	31611
K404	K404_0h_may19	15	Male	5	19.7049	DBLa_151	NTSA_DBLa1.8_CIDRb2_DBLg7_DBLe11_DBLz2_DBLe11_DBLz_DBLe1	0h	may19	4112	upsA	DBLa1.8	unknown	31611
K404	K404_0h_may19	15	Male	5	19.7049	DBLa_253	NTSB3_DBLa0.18_CIDRa6_DBLb5_DBLg____	0h	may19	3142	upsB	DBLa0.18	CD36	31611
K378	K378_0h_may19	15	Female	1	10.3042	DBLa_121	NTSB3_DBLa0_CIDRa3.1_DBLd1_CIDRb1____	0h	may19	5582	not_assigned	DBLa0.11	CD36	29390
K378	K378_0h_may19	15	Female	1	10.3042	DBLa_821	NTSB3_DBLa0.8_CIDRa4_DBLd1_CIDRb1_DBLd4_CIDRg2__	0h	may19	518	upsB	DBLa0.8	CD36	29390
K378	K378_0h_may19	15	Female	1	10.3042	DBLa_51	________	0h	may19	515	not_assigned	DBLa0.1	not_annotated	29390
K378	K378_0h_may19	15	Female	1	10.3042	DBLa_33	NTSB3_DBLa0.11_CIDRa2.4_DBLd1_CIDRb1____	0h	may19	329	not_assigned	DBLa0.11	CD36	29390
K378	K378_0h_may19	15	Female	1	10.3042	DBLa_297	NTSB3_DBLa0.19_CIDRa2.6_DBLd1_CIDRb1____	0h	may19	2869	upsB	DBLa0.9	CD36	29390
K378	K378_0h_may19	15	Female	1	10.3042	DBLa_36	NTSB_DBLa0.9_CIDRa2.1_DBLd1_____	0h	may19	17864	upsB	DBLa0.9	CD36	29390
K378	K378_0h_may19	15	Female	1	10.3042	DBLa_779	NTSB3_DBLa0.10_CIDRa2.2_DBLd1_____	0h	may19	1713	upsC	DBLa0.10	CD36	29390
K349	K349_0h_may19	16	Male	1	937.707	DBLa_131	NTSA7_DBLa1_CIDRa1.7______	0h	may19	847	upsA	DBLa1.2	EPCR	17084
K349	K349_0h_may19	16	Male	1	937.707	DBLa_2523	NTSB6_DBLa2_CIDRa1.1_DBLb12_DBLg4_DBLd1_CIDRb1__	0h	may19	801	not_assigned	DBLa2	EPCR	17084
K349	K349_0h_may19	16	Male	1	937.707	DBLa_681	NTSA_DBLa1.2_CIDRa1.5_DBLb6_DBLg_DBLd5_CIDRb4_DBLb6_DBLg	0h	may19	685	upsA	DBLa1.2	EPCR	17084
K349	K349_0h_may19	16	Male	1	937.707	DBLa_666	NTSB3_DBLa0_CIDRa3.1_DBLd1_CIDRb____	0h	may19	672	not_assigned	DBLa0.1	CD36	17084
K349	K349_0h_may19	16	Male	1	937.707	DBLa_3186	NTSA1_DBLa1.1_CIDRa1.2_DBLb11_DBLg1_DBLe1_DBLg1_DBLz2_DBLe1	0h	may19	545	upsA	DBLa1.1	unknown (var1)	17084
K349	K349_0h_may19	16	Male	1	937.707	DBLa_380	NTSA6_DBLa1.7_CIDRa1.4_DBLb1_____	0h	may19	400	upsA	DBLa1.7	EPCR	17084
K349	K349_0h_may19	16	Male	1	937.707	DBLa_304	NTSB3_DBLa2_CIDRa1.8_DBLb12_DBLz3_DBLe6_DBLd1_CIDRb_DBLe1	0h	may19	332	not_assigned	DBLa2	EPCR	17084
K349	K349_0h_may19	16	Male	1	937.707	DBLa_1110	________	0h	may19	305	upsC	DBLa0.15	not_annotated	17084
K349	K349_0h_may19	16	Male	1	937.707	DBLa_1004	NTSB3_DBLa2_CIDRa1.1_DBLb1_DBLg6_DBLd1___	0h	may19	289	upsB	DBLa2	EPCR	17084
K349	K349_0h_may19	16	Male	1	937.707	DBLa_3287	NTSA7_DBLa1.8_CIDRb2_DBLg7_DBLe11_DBLz2___	0h	may19	288	upsA	DBLa1.8	unknown	17084
K349	K349_0h_may19	16	Male	1	937.707	DBLa_82	NTSA1_DBLa1.1_CIDRa1.2_DBLb11_DBLg1_DBLe1_DBLg1_DBLz_DBLe1	0h	may19	232	upsA	DBLa1.1	unknown (var1)	17084
K349	K349_0h_may19	16	Male	1	937.707	DBLa_310	NTSB6_DBLa0.18_CIDRa4_DBLb_DBLg9____	0h	may19	2284	upsB	DBLa0.18	CD36	17084
K349	K349_0h_may19	16	Male	1	937.707	DBLa_270	NTSA3_DBLa1.2_CIDRa1_DBLb_____	0h	may19	2283	upsA	DBLa1.2	EPCR	17084
K349	K349_0h_may19	16	Male	1	937.707	DBLa_3514	NTSA6_DBLa1.5_CIDRd1_DBLg_DBLg_DBLg_DBLg2__	0h	may19	211	upsA	DBLa1.5	unknown	17084
K349	K349_0h_may19	16	Male	1	937.707	DBLa_656	NTSB3_DBLa0_CIDRa3_DBLd1_CIDRb1____	0h	may19	1694	upsC	DBLa0.1	CD36	17084
K349	K349_0h_may19	16	Male	1	937.707	DBLa_790	NTSB3_DBLa0.5_______	0h	may19	1567	not_assigned	DBLa0.5	not_annotated	17084
K349	K349_0h_may19	16	Male	1	937.707	DBLa_269	NTSA6_DBLa1.7_CIDRa1.4_DBLb1_____	0h	may19	1539	upsA	DBLa1.7	EPCR	17084
K349	K349_0h_may19	16	Male	1	937.707	DBLa_524	NTSA6_DBLa1.7_CIDRa1_DBLb1_____	0h	may19	1082	upsA	DBLa1.7	EPCR	17084
K349	K349_0h_may19	16	Male	1	937.707	DBLa_563	NTSB_DBLa0_CIDRa2.1_DBLb_DBLg____	0h	may19	1028	upsB	DBLa0.12	CD36	17084
K345	K345_0h_may19	16	Female	1	2.32763	DBLa_23	NTSB3_DBLa0.5_CIDRa2.3_DBLd1_CIDRb1____	0h	may19	37409	upsB	DBLa0.5	CD36	37409
K336	K336_0h_may19	16	Male	7	102.756	DBLa_820	NTSB3_DBLa0.5_CIDRa2_DBLd1_CIDRb1____	0h	may19	748	not_assigned	DBLa0.5	CD36	23639
K336	K336_0h_may19	16	Male	7	102.756	DBLa_110	NTSB4_DBLa0.9_CIDRa2.1_DBLd1_CIDRb1_DBLz6_DBLe9__	0h	may19	6329	upsB	DBLa0.9	CD36	23639
K336	K336_0h_may19	16	Male	7	102.756	DBLa_838	NTSB3_DBLa0.9_CIDRa2.2_DBLd1_____	0h	may19	536	upsB	DBLa0.9	CD36	23639
K336	K336_0h_may19	16	Male	7	102.756	DBLa_73	NTSA6_DBLa1.7_CIDRa1.4_DBLb1_____	0h	may19	454	upsA	DBLa1.7	EPCR	23639
K336	K336_0h_may19	16	Male	7	102.756	DBLa_12	NTSA3_DBLa1.6_______	0h	may19	443	upsA	DBLa1.6	not_annotated	23639
K336	K336_0h_may19	16	Male	7	102.756	DBLa_1363	NTSB3_DBLa0_CIDRa2.3_DBLd1_CIDRb_DBLe13_DBLz3_DBLe2_	0h	may19	415	not_assigned	DBLa0.19	CD36	23639
K336	K336_0h_may19	16	Male	7	102.756	DBLa_3384	NTSB3_DBLa0_CIDRa3.4_DBLd1_____	0h	may19	402	upsB	DBLa0.8	CD36	23639
K336	K336_0h_may19	16	Male	7	102.756	DBLa_990	_DBLa0.1_CIDRa3.1_DBLd1_CIDRb1____	0h	may19	345	upsB	DBLa0.1	CD36	23639
K336	K336_0h_may19	16	Male	7	102.756	DBLa_384	NTSB3_DBLa0.3_CIDRa3.1_DBLd1_____	0h	may19	1907	upsB	DBLa0.3	CD36	23639
K336	K336_0h_may19	16	Male	7	102.756	DBLa_599	NTSB3_DBLa0.7_CIDRa2.2_DBLd1_CIDRb1____	0h	may19	1692	not_assigned	DBLa0.7	CD36	23639
K336	K336_0h_may19	16	Male	7	102.756	DBLa_155	_DBLa0.15_CIDRa4_DBLd1_CIDRb1____	0h	may19	10368	upsC	DBLa0.13	CD36	23639
K325	K325_0h_may19	17	Male	11	4.45115	DBLa_529	NTSB3_DBLa0_______	0h	may19	998	not_assigned	DBLa0.5	not_annotated	14104
K325	K325_0h_may19	17	Male	11	4.45115	DBLa_111	NTSB3_DBLa0_CIDRa3_DBLd1_CIDRb1____	0h	may19	634	upsC	DBLa0.1	CD36	14104
K325	K325_0h_may19	17	Male	11	4.45115	DBLa_149	NTSB3_DBLa0.1_CIDRa3.1_DBLd1_CIDRg6____	0h	may19	5540	upsC	DBLa0.1	CD36	14104
K325	K325_0h_may19	17	Male	11	4.45115	DBLa_127	________	0h	may19	490	upsB	DBLa0.17	not_annotated	14104
K325	K325_0h_may19	17	Male	11	4.45115	DBLa_208	NTSB3_DBLa0.6_CIDRa3.1_DBLb5_DBLg17_DBLd4_CIDRg9_DBLz3_DBLe9	0h	may19	3854	upsC	DBLa0.5	CD36	14104
K325	K325_0h_may19	17	Male	11	4.45115	DBLa_1047	________	0h	may19	315	upsB	DBLa0.18	not_annotated	14104
K325	K325_0h_may19	17	Male	11	4.45115	DBLa_1090	NTSB3_DBLa0.10_CIDRa2.2_DBLd1_CIDRb1____	0h	may19	258	upsB	DBLa0.9	CD36	14104
K325	K325_0h_may19	17	Male	11	4.45115	DBLa_468	NTSA5_DBLa1.6_CIDRd_DBLb6_DBLg1_DBLe1_DBLd1_CIDRb1_DBLe9	0h	may19	205	not_assigned	DBLa0.15	unknown	14104
K325	K325_0h_may19	17	Male	11	4.45115	DBLa_26	NTSB3_DBLa0_CIDRa3_DBLd1_CIDRb_DBLb6_DBLg10__	0h	may19	198	upsB	DBLa0.11	CD36	14104
K325	K325_0h_may19	17	Male	11	4.45115	DBLa_1300	NTSB3_DBLa0.20_CIDRa3.1_DBLd1_CIDRb1____	0h	may19	164	not_assigned	DBLa0.1	CD36	14104
K325	K325_0h_may19	17	Male	11	4.45115	DBLa_469	________	0h	may19	1448	upsC	DBLa0.1	not_annotated	14104
K304	K304_0h_may19	16	Male	5	104.875	DBLa_16	NTSA1_DBLa1.4_CIDRa1.3_DBLb1_DBLg15_DBLe1_DBLg15_DBLz_DBLe1	0h	may19	903	upsA	DBLa1.4	unknown (var1)	31495
K304	K304_0h_may19	16	Male	5	104.875	DBLa_133	NTSB3_DBLa2_CIDRa1.1_DBLb1_DBLg6_DBLd1_CIDRb1__	0h	may19	5207	upsB	DBLa2	EPCR	31495
K304	K304_0h_may19	16	Male	5	104.875	DBLa_148	NTSA7_DBLa1.2_CIDRa1.7______	0h	may19	4634	upsA	DBLa1.2	EPCR	31495
K304	K304_0h_may19	16	Male	5	104.875	DBLa_229	NTSA_DBLa1.1_CIDRa1.7______	0h	may19	4098	upsA	DBLa1.1	EPCR	31495
K304	K304_0h_may19	16	Male	5	104.875	DBLa_215	NTSA7_DBLa1.2_CIDRa1.7______	0h	may19	3187	upsA	DBLa1.2	EPCR	31495
K304	K304_0h_may19	16	Male	5	104.875	DBLa_35	NTSB3_DBLa2_CIDRa1.1_DBLb12_DBLg_DBLd1_CIDRb1__	0h	may19	13466	upsB	DBLa2	EPCR	31495
K285	K285_0h_may19	16	Male	4	4.42088	DBLa_1603	NTSB3_DBLa0.19_CIDRa2.9_DBLd1_CIDRb____	0h	may19	78	upsB	DBLa0.24	CD36	4453
K285	K285_0h_may19	16	Male	4	4.42088	DBLa_628	NTSB3_DBLa0.20_CIDRa3_DBLd1_____	0h	may19	779	upsC	DBLa0.1	CD36	4453
K285	K285_0h_may19	16	Male	4	4.42088	DBLa_491	NTSA6_DBLa1_CIDRa1.7______	0h	may19	63	upsA	DBLa1.4	EPCR	4453
K285	K285_0h_may19	16	Male	4	4.42088	DBLa_1105	________	0h	may19	461	not_assigned	DBLa0.19	not_annotated	4453
K285	K285_0h_may19	16	Male	4	4.42088	DBLa_331	________	0h	may19	2602	upsC	DBLa0.1	not_annotated	4453
K285	K285_0h_may19	16	Male	4	4.42088	DBLa_18	NTSA1_DBLa1.1_CIDRa1.2_DBLb11_DBLg1_DBLe1_DBLg1_DBLz1_DBLe1	0h	may19	256	upsA	DBLa1.1	unknown (var1)	4453
K285	K285_0h_may19	16	Male	4	4.42088	DBLa_1563	_DBLa0.9_CIDRa2.1_DBLd1_CIDRb1____	0h	may19	108	upsC	DBLa0.9	CD36	4453
K285	K285_0h_may19	16	Male	4	4.42088	DBLa_2552	NTSB3_DBLa0_CIDRa2_DBLd5_CIDRb3____	0h	may19	106	upsB	DBLa0.15	CD36	4453
K276	K276_0h_may19	16	Male	NA	NA	DBLa_25	NTSB3_DBLa0_______	0h	may19	5948	upsC	DBLa0.5	not_annotated	13964
K276	K276_0h_may19	16	Male	NA	NA	DBLa_778	NTSA2_DBLa1.4_CIDRa1.1_DBLz3_DBLg12_DBLd5_CIDRb3_DBLb6_DBLg12	0h	may19	370	not_assigned	DBLa1.4	EPCR	13964
K276	K276_0h_may19	16	Male	NA	NA	DBLa_84	NTSA1_DBLa1.1_CIDRa1.2_DBLb11_DBLg1_DBLe1_DBLg1_DBLz_DBLe1	0h	may19	351	upsA	DBLa1.1	unknown (var1)	13964
K276	K276_0h_may19	16	Male	NA	NA	DBLa_73	NTSA6_DBLa1.7_CIDRa1.4_DBLb1_____	0h	may19	3378	upsA	DBLa1.7	EPCR	13964
K276	K276_0h_may19	16	Male	NA	NA	DBLa_269	NTSA6_DBLa1.7_CIDRa1.4_DBLb1_____	0h	may19	291	upsA	DBLa1.7	EPCR	13964
K276	K276_0h_may19	16	Male	NA	NA	DBLa_441	_DBLa0.14_CIDRa4_DBLb5_DBLd1_CIDRb1___	0h	may19	2029	not_assigned	DBLa0.16	CD36	13964
K276	K276_0h_may19	16	Male	NA	NA	DBLa_18	NTSA1_DBLa1.1_CIDRa1.2_DBLb11_DBLg1_DBLe1_DBLg1_DBLz1_DBLe1	0h	may19	172	upsA	DBLa1.1	unknown (var1)	13964
K276	K276_0h_may19	16	Male	NA	NA	DBLa_811	NTSB3_DBLa0_CIDRa2______	0h	may19	1425	not_assigned	DBLa0.5	CD36	13964
K274	K274_0h_may19	16	Female	1	57.9228	DBLa_251	NTSB3_DBLa0.11_CIDRa2_DBLd1_____	0h	may19	5042	upsB	DBLa0.11	CD36	22183
K274	K274_0h_may19	16	Female	1	57.9228	DBLa_931	NTSB3_DBLa0.20_CIDRa3.1_DBLd1_CIDRb1____	0h	may19	339	not_assigned	DBLa0.20	CD36	22183
K274	K274_0h_may19	16	Female	1	57.9228	DBLa_784	________	0h	may19	287	upsB	DBLa0.11	not_annotated	22183
K274	K274_0h_may19	16	Female	1	57.9228	DBLa_18	NTSA1_DBLa1.1_CIDRa1.2_DBLb11_DBLg1_DBLe1_DBLg1_DBLz1_DBLe1	0h	may19	2426	upsA	DBLa1.1	unknown (var1)	22183
K274	K274_0h_may19	16	Female	1	57.9228	DBLa_46	NTSB3_DBLa0.15_CIDRa2.9_DBLd1_CIDRg4____	0h	may19	14089	not_assigned	DBLa0.15	CD36	22183
K271	K271_0h_may19	17	Male	9	10.2342	DBLa_566	NTSB3_DBLa0_CIDRa2_DBLd1_CIDRb1____	0h	may19	869	upsB	DBLa0.23	CD36	12920
K271	K271_0h_may19	17	Male	9	10.2342	DBLa_753	________	0h	may19	579	upsB	DBLa0.5	not_annotated	12920
K271	K271_0h_may19	17	Male	9	10.2342	DBLa_1185	_DBLa0.1_CIDRa3.2_DBLd1_CIDRg7____	0h	may19	365	not_assigned	DBLa0.1	CD36	12920
K271	K271_0h_may19	17	Male	9	10.2342	DBLa_1287	NTSB3_DBLa0.8_CIDRa5_DBLd1_____	0h	may19	347	upsB	DBLa0.8	CD36	12920
K271	K271_0h_may19	17	Male	9	10.2342	DBLa_240	________	0h	may19	3253	upsC	DBLa0.15	not_annotated	12920
K271	K271_0h_may19	17	Male	9	10.2342	DBLa_249	NTSB_DBLa2_CIDRa1.1_DBLb_DBLg_DBLz_DBLe_DBLe11_DBLg11	0h	may19	2424	not_assigned	DBLa2	EPCR	12920
K271	K271_0h_may19	17	Male	9	10.2342	DBLa_1108	________	0h	may19	220	upsB	DBLa0.9	not_annotated	12920
K271	K271_0h_may19	17	Male	9	10.2342	DBLa_3302	NTSB3_DBLa0.16_CIDRa3.4______	0h	may19	195	upsB	DBLa0.16	CD36	12920
K271	K271_0h_may19	17	Male	9	10.2342	DBLa_319	NTSB3_DBLa0.1_CIDRa3.2_DBLd1_CIDRb5____	0h	may19	1949	upsB	DBLa0.13	CD36	12920
K271	K271_0h_may19	17	Male	9	10.2342	DBLa_427	_DBLa0.17_CIDRa3.1_DBLd1_CIDRb1____	0h	may19	1470	upsC	DBLa0.1	CD36	12920
K271	K271_0h_may19	17	Male	9	10.2342	DBLa_477	NTSB3_DBLa0.22_CIDRa3.1_DBLd1_CIDRb____	0h	may19	1249	not_assigned	DBLa0.5	CD36	12920
K235	K235_0h_may19	18	Male	9	107.784	DBLa_111	NTSB3_DBLa0_CIDRa3_DBLd1_CIDRb1____	0h	may19	5891	upsC	DBLa0.1	CD36	12075
K235	K235_0h_may19	18	Male	9	107.784	DBLa_127	________	0h	may19	4481	upsB	DBLa0.17	not_annotated	12075
K235	K235_0h_may19	18	Male	9	107.784	DBLa_3865	NTSB3_DBLa0.5_CIDRa2_DBLd1_CIDRg____	0h	may19	232	upsC	DBLa0.5	CD36	12075
K235	K235_0h_may19	18	Male	9	107.784	DBLa_1250	NTSB3_DBLa0.5_CIDRa2_DBLd1_____	0h	may19	190	upsB	DBLa0.5	CD36	12075
K235	K235_0h_may19	18	Male	9	107.784	DBLa_468	NTSA5_DBLa1.6_CIDRd_DBLb6_DBLg1_DBLe1_DBLd1_CIDRb1_DBLe9	0h	may19	1281	not_assigned	DBLa0.15	unknown	12075
K226	K226_0h_may19	17	Female	3	36.6672	DBLa_517	NTSB3_DBLa0.8_CIDRa2.2_DBLd1_____	0h	may19	980	upsB	DBLa0.8	CD36	30144
K226	K226_0h_may19	17	Female	3	36.6672	DBLa_74	NTSB3_DBLa0.5_CIDRa2.10_DBLd1_CIDRb1____	0h	may19	8763	upsB	DBLa0.5	CD36	30144
K226	K226_0h_may19	17	Female	3	36.6672	DBLa_222	NTSB3_DBLa0.9_CIDRa2.2_DBLd1_____	0h	may19	765	upsB	DBLa0.9	CD36	30144
K226	K226_0h_may19	17	Female	3	36.6672	DBLa_325	_DBLa0.5_CIDRa2.10_DBLd1_CIDRb3____	0h	may19	726	not_assigned	DBLa0.5	CD36	30144
K226	K226_0h_may19	17	Female	3	36.6672	DBLa_113	NTSA1_DBLa1.1_CIDRa1.2_DBLb11_DBLg1_DBLe1_DBLg1_DBLz1_DBLe1	0h	may19	720	upsA	DBLa1.1	unknown (var1)	30144
K226	K226_0h_may19	17	Female	3	36.6672	DBLa_702	_DBLa0.15_CIDRa3.2_DBLd1_CIDRg5_DBLg3_DBLz4__	0h	may19	685	not_assigned	DBLa0.15	CD36	30144
K226	K226_0h_may19	17	Female	3	36.6672	DBLa_18	NTSA1_DBLa1.1_CIDRa1.2_DBLb11_DBLg1_DBLe1_DBLg1_DBLz1_DBLe1	0h	may19	651	upsA	DBLa1.1	unknown (var1)	30144
K226	K226_0h_may19	17	Female	3	36.6672	DBLa_105	NTSB3________	0h	may19	5802	upsC	DBLa0.5	not_annotated	30144
K226	K226_0h_may19	17	Female	3	36.6672	DBLa_366	NTSB3_DBLa0.22_CIDRa3.1_DBLd3_____	0h	may19	578	upsC	DBLa0.1	CD36	30144
K226	K226_0h_may19	17	Female	3	36.6672	DBLa_2137	NTSB3_DBLa2_CIDRa1.1_DBLb12_DBLg4_DBLd1_CIDRb__	0h	may19	548	upsB	DBLa2	EPCR	30144
K226	K226_0h_may19	17	Female	3	36.6672	DBLa_354	________	0h	may19	454	not_assigned	DBLa0.4	not_annotated	30144
K226	K226_0h_may19	17	Female	3	36.6672	DBLa_16	NTSA1_DBLa1.4_CIDRa1.3_DBLb1_DBLg15_DBLe1_DBLg15_DBLz_DBLe1	0h	may19	425	upsA	DBLa1.4	unknown (var1)	30144
K226	K226_0h_may19	17	Female	3	36.6672	DBLa_588	________	0h	may19	405	upsB	DBLa0.11	not_annotated	30144
K226	K226_0h_may19	17	Female	3	36.6672	DBLa_333	NTSB3_DBLa0_______	0h	may19	3035	upsC	DBLa0.12	not_annotated	30144
K226	K226_0h_may19	17	Female	3	36.6672	DBLa_67	NTSB3_DBLa0.5_CIDRa2_DBLd1_CIDRb1____	0h	may19	2478	not_assigned	DBLa0.5	CD36	30144
K226	K226_0h_may19	17	Female	3	36.6672	DBLa_85	NTSA7_DBLa1.8_CIDRb2______	0h	may19	2103	upsA	DBLa1.8	unknown	30144
K226	K226_0h_may19	17	Female	3	36.6672	DBLa_195	NTSB3_DBLa0.18_CIDRa5_DBLb5_DBLg____	0h	may19	1026	upsC	DBLa0.18	CD36	30144
K181	K181_0h_may19	17	Male	8	1.58834	DBLa_652	_DBLa0.16_CIDRa3.4______	0h	may19	797	not_assigned	DBLa0.16	CD36	31035
K181	K181_0h_may19	17	Male	8	1.58834	DBLa_3186	NTSA1_DBLa1.1_CIDRa1.2_DBLb11_DBLg1_DBLe1_DBLg1_DBLz2_DBLe1	0h	may19	652	upsA	DBLa1.1	unknown (var1)	31035
K181	K181_0h_may19	17	Male	8	1.58834	DBLa_1815	NTSB3_DBLa0.22_CIDRa3.1_DBLd1_CIDRb1____	0h	may19	640	not_assigned	DBLa0.22	CD36	31035
K181	K181_0h_may19	17	Male	8	1.58834	DBLa_16	NTSA1_DBLa1.4_CIDRa1.3_DBLb1_DBLg15_DBLe1_DBLg15_DBLz_DBLe1	0h	may19	411	upsA	DBLa1.4	unknown (var1)	31035
K181	K181_0h_may19	17	Male	8	1.58834	DBLa_254	NTSA3_DBLa1.2_CIDRa1.5_DBLb6_DBLg11_DBLd5_CIDRb3_DBLb6_DBLg11	0h	may19	410	upsA	DBLa1.2	EPCR	31035
K181	K181_0h_may19	17	Male	8	1.58834	DBLa_165	NTSA6_DBLa1.7_CIDRa1.4______	0h	may19	3646	not_assigned	DBLa1.7	EPCR	31035
K181	K181_0h_may19	17	Male	8	1.58834	DBLa_467	NTSB3_DBLa2_CIDRa1.1_DBLb12_DBLg2_DBLg2_DBLz5_DBLe4_	0h	may19	2622	upsB	DBLa2	EPCR	31035
K181	K181_0h_may19	17	Male	8	1.58834	DBLa_80	NTSA_DBLa1_CIDRa1______	0h	may19	2137	upsA	DBLa1.1	EPCR	31035
K181	K181_0h_may19	17	Male	8	1.58834	DBLa_486	NTSB3_DBLa2_CIDRa1.1_DBLb5_DBLb5_DBLd1_CIDRb1_DBLz5_DBLe13	0h	may19	1746	not_assigned	DBLa2	EPCR	31035
K181	K181_0h_may19	17	Male	8	1.58834	DBLa_592	NTSB3_DBLa2_CIDRa1.1_DBLb12_DBLg_DBLd1_CIDRb__	0h	may19	1741	upsB	DBLa2	EPCR	31035
K181	K181_0h_may19	17	Male	8	1.58834	DBLa_363	NTSA7_DBLa1.2_CIDRa1.6_DBLb3_DBLg_DBLd5_CIDRb4_DBLe2_	0h	may19	1616	upsA	DBLa1.2	EPCR	31035
K181	K181_0h_may19	17	Male	8	1.58834	DBLa_41	NTSB3_DBLa0_______	0h	may19	14617	not_assigned	DBLa0.1	not_annotated	31035
K1024	K1024_0h_may19	2	Female	1	25.0062	DBLa_84	NTSA1_DBLa1.1_CIDRa1.2_DBLb11_DBLg1_DBLe1_DBLg1_DBLz_DBLe1	0h	may19	9	upsA	DBLa1.1	unknown (var1)	375
K1024	K1024_0h_may19	2	Female	1	25.0062	DBLa_24	NTSB3_DBLa2_CIDRa1.6_DBLb12_____	0h	may19	7	upsA	DBLa2	EPCR	375
K1024	K1024_0h_may19	2	Female	1	25.0062	DBLa_14	________	0h	may19	7	upsB	DBLa1.6	not_annotated	375
K1024	K1024_0h_may19	2	Female	1	25.0062	DBLa_97	NTSB5_DBLa0.6_CIDRa3.3_DBLd1_____	0h	may19	6	not_assigned	DBLa0.6	CD36	375
K1024	K1024_0h_may19	2	Female	1	25.0062	DBLa_605	NTSB3_DBLa0.15_CIDRa2_DBLd1_CIDRb____	0h	may19	6	not_assigned	DBLa0.5	CD36	375
K1024	K1024_0h_may19	2	Female	1	25.0062	DBLa_20	NTSA8_DBLa1.8_CIDRb2_DBLg7_DBLe11_DBLz2_DBLe11_DBLz5_DBLe13	0h	may19	6	upsA	DBLa1.8	unknown	375
K1024	K1024_0h_may19	2	Female	1	25.0062	DBLa_212	NTSB3_DBLa0.9_CIDRa2.2_DBLd1_CIDRb1____	0h	may19	33	upsB	DBLa0.9	CD36	375
K1024	K1024_0h_may19	2	Female	1	25.0062	DBLa_18	NTSA1_DBLa1.1_CIDRa1.2_DBLb11_DBLg1_DBLe1_DBLg1_DBLz1_DBLe1	0h	may19	27	upsA	DBLa1.1	unknown (var1)	375
K1024	K1024_0h_may19	2	Female	1	25.0062	DBLa_37	NTSA7_DBLa1.1_CIDRa1.7_DBLb_DBLg12_DBLd5_CIDRb_DBLb3_DBLg12	0h	may19	215	upsA	DBLa1.1	EPCR	375
K1024	K1024_0h_may19	2	Female	1	25.0062	DBLa_82	NTSA1_DBLa1.1_CIDRa1.2_DBLb11_DBLg1_DBLe1_DBLg1_DBLz_DBLe1	0h	may19	18	upsA	DBLa1.1	unknown (var1)	375
K1024	K1024_0h_may19	2	Female	1	25.0062	DBLa_173	NTSA2_DBLa1.8_CIDRg3_DBLb3_DBLg12_DBLd_CIDRg3_DBLz6_DBLe12	0h	may19	15	upsA	DBLa1.8	unknown	375
K1024	K1024_0h_may19	2	Female	1	25.0062	DBLa_237	NTSA2_DBLa1.4_CIDRa1.1_DBLb1_DBLg2_DBLg2___	0h	may19	14	upsA	DBLa1.4	EPCR	375
K1024	K1024_0h_may19	2	Female	1	25.0062	DBLa_163	NTSB3_DBLa0.5_CIDRa2.9_DBLb8_DBLd1_CIDRb5___	0h	may19	12	upsB	DBLa0.23	CD36	375
K846	K846_0h_jan19	4	Female	6	9544.4	DBLa_569	NTSB3_DBLa0.18_CIDRa4_DBLb5_DBLd_CIDRg2___	0h	jan19	967	upsC	DBLa0.18	CD36	35786
K846	K846_0h_jan19	4	Female	6	9544.4	DBLa_603	NTSB_DBLa0.9_CIDRa2.2_DBLd1_CIDRb1_CIDRg1_DBLe13_DBLe13_DBLe13	0h	jan19	909	upsB	DBLa0.9	CD36	35786
K846	K846_0h_jan19	4	Female	6	9544.4	DBLa_598	________	0h	jan19	876	upsB	DBLa0.8	not_annotated	35786
K846	K846_0h_jan19	4	Female	6	9544.4	DBLa_671	NTSB_DBLa0_CIDRa2.1_DBLb_DBLg____	0h	jan19	741	upsB	DBLa0.18	CD36	35786
K846	K846_0h_jan19	4	Female	6	9544.4	DBLa_742	NTSB3_DBLa0_CIDRa3_DBLd1_CIDRb6____	0h	jan19	664	upsB	DBLa0.11	CD36	35786
K846	K846_0h_jan19	4	Female	6	9544.4	DBLa_707	NTSB3_DBLa0.18_CIDRa4_DBLb5_DBLd1_CIDRb1___	0h	jan19	653	upsB	DBLa0.18	CD36	35786
K846	K846_0h_jan19	4	Female	6	9544.4	DBLa_781	________	0h	jan19	634	not_assigned	DBLa0.5	not_annotated	35786
K846	K846_0h_jan19	4	Female	6	9544.4	DBLa_747	NTSA7_DBLa1.8_CIDRb2_DBLg7_DBLe11____	0h	jan19	577	upsA	DBLa1.6	unknown	35786
K846	K846_0h_jan19	4	Female	6	9544.4	DBLa_2794	NTSB3_DBLa0.12_CIDRa4_DBLd1_CIDRb1____	0h	jan19	553	upsC	DBLa0.8	CD36	35786
K846	K846_0h_jan19	4	Female	6	9544.4	DBLa_934	________	0h	jan19	491	upsC	DBLa0.5	not_annotated	35786
K846	K846_0h_jan19	4	Female	6	9544.4	DBLa_1537	NTSB3_DBLa0_CIDRa3_DBLd1_CIDRg____	0h	jan19	465	not_assigned	DBLa0.5	CD36	35786
K846	K846_0h_jan19	4	Female	6	9544.4	DBLa_171	NTSB6_DBLa0.18_CIDRa5_DBLb5_DBLd5_CIDRb4_DBLg3_DBLz4_	0h	jan19	3860	upsB	DBLa0.18	CD36	35786
K846	K846_0h_jan19	4	Female	6	9544.4	DBLa_196	NTSB3_DBLa0.18_CIDRa4_DBLb_DBLg_DBLz_DBLe__	0h	jan19	3605	upsC	DBLa0.18	CD36	35786
K846	K846_0h_jan19	4	Female	6	9544.4	DBLa_142	NTSA_DBLa1.2_CIDRa1_DBLb6_DBLg_DBLd5_CIDRb_DBLb6_DBLg	0h	jan19	3270	upsA	DBLa1.2	EPCR	35786
K846	K846_0h_jan19	4	Female	6	9544.4	DBLa_246	NTSB3_DBLa2_CIDRa1.1_DBLb12_DBLg6_DBLd1_CIDRb__	0h	jan19	3051	not_assigned	DBLa0.6	EPCR	35786
K846	K846_0h_jan19	4	Female	6	9544.4	DBLa_298	NTSB3_DBLa0.11_CIDRa2.4_DBLb5_DBLd1_CIDRg___	0h	jan19	2328	upsB	DBLa0.11	CD36	35786
K846	K846_0h_jan19	4	Female	6	9544.4	DBLa_284	NTSA3_DBLa1.6_CIDRd1_DBLg12_DBLd5_CIDRb4_DBLb_DBLg12_	0h	jan19	1870	upsA	DBLa1.6	unknown	35786
K846	K846_0h_jan19	4	Female	6	9544.4	DBLa_369	NTSB3_DBLa0.16_CIDRa3.4_DBLb5_____	0h	jan19	1735	not_assigned	DBLa0.5	CD36	35786
K846	K846_0h_jan19	4	Female	6	9544.4	DBLa_399	NTSB3_DBLa0.9_CIDRa2.2_DBLd1_CIDRb____	0h	jan19	1586	upsB	DBLa0.9	CD36	35786
K846	K846_0h_jan19	4	Female	6	9544.4	DBLa_583	NTSB3_DBLa0.11_______	0h	jan19	1430	not_assigned	DBLa0.11	not_annotated	35786
K846	K846_0h_jan19	4	Female	6	9544.4	DBLa_513	NTSB3_DBLa0.9_CIDRa2.7______	0h	jan19	1211	upsB	DBLa0.9	CD36	35786
K846	K846_0h_jan19	4	Female	6	9544.4	DBLa_18	NTSA1_DBLa1.1_CIDRa1.2_DBLb11_DBLg1_DBLe1_DBLg1_DBLz1_DBLe1	0h	jan19	1162	upsA	DBLa1.1	unknown (var1)	35786
K846	K846_0h_jan19	4	Female	6	9544.4	DBLa_532	NTSB3_DBLa0.3_CIDRa5_DBLb5_DBLd5_CIDRb4_DBLg3_DBLz4_DBLe	0h	jan19	1120	upsB	DBLa0.3	CD36	35786
K846	K846_0h_jan19	4	Female	6	9544.4	DBLa_1531	NTSB3_DBLa0.18_CIDRa5_DBLb5_DBLg9____	0h	jan19	1016	upsC	DBLa0.18	CD36	35786
K846	K846_0h_jan19	4	Female	6	9544.4	DBLa_593	NTSB3_DBLa0.9_CIDRa2.2_DBLd1_CIDRb1____	0h	jan19	1012	upsB	DBLa0.9	CD36	35786
K692	K692_0h_jan19	8	Female	2	11.8111	DBLa_75	NTSB3_DBLa0.10_CIDRa2.2_DBLd1_____	0h	jan19	9430	not_assigned	DBLa0.10	CD36	60879
K692	K692_0h_jan19	8	Female	2	11.8111	DBLa_64	NTSA2_DBLa1.1_CIDRa1.6_DBLb1_DBLg5_DBLd_CIDRb__	0h	jan19	8542	upsA	DBLa1.1	EPCR	60879
K692	K692_0h_jan19	8	Female	2	11.8111	DBLa_712	NTSB3_DBLa2_CIDRa1.1_DBLb1_DBLg4_DBLd1_CIDRb1__	0h	jan19	820	not_assigned	DBLa2	EPCR	60879
K692	K692_0h_jan19	8	Female	2	11.8111	DBLa_575	NTSA_DBLa1.4_CIDRa1_DBLb1_DBLg_DBLg___	0h	jan19	793	upsA	DBLa1.4	EPCR	60879
K692	K692_0h_jan19	8	Female	2	11.8111	DBLa_941	NTSB3_DBLa0.22_CIDRa3.1_DBLd1_CIDRb1____	0h	jan19	744	not_assigned	DBLa0.22	CD36	60879
K692	K692_0h_jan19	8	Female	2	11.8111	DBLa_631	NTSB5_DBLa2_CIDRa1.8_DBLb_DBLg4_DBLd1___	0h	jan19	726	upsB	DBLa2	EPCR	60879
K692	K692_0h_jan19	8	Female	2	11.8111	DBLa_667	NTSB3_DBLa0.19_CIDRa2.9_DBLd1_CIDRg2_DBLz6_DBLe6__	0h	jan19	719	upsB	DBLa0.6	CD36	60879
K692	K692_0h_jan19	8	Female	2	11.8111	DBLa_619	NTSB3_DBLa0.10_CIDRa2.2_DBLd1_CIDRb____	0h	jan19	696	upsB	DBLa0.9	CD36	60879
K692	K692_0h_jan19	8	Female	2	11.8111	DBLa_92	NTSA3_DBLa1.2_CIDRa1.5_DBLb6_DBLg12_DBLd5_CIDRb4_DBLb6_DBLg12	0h	jan19	6535	upsA	DBLa1.2	EPCR	60879
K692	K692_0h_jan19	8	Female	2	11.8111	DBLa_124	NTSB3_DBLa0.18_CIDRa5_DBLb5_DBLd1_CIDRb1___	0h	jan19	4914	upsB	DBLa0.3	CD36	60879
K692	K692_0h_jan19	8	Female	2	11.8111	DBLa_17	NTSB3_DBLa0.11_CIDRa2.4_DBLd1_CIDRb____	0h	jan19	23362	not_assigned	DBLa0.11	CD36	60879
K692	K692_0h_jan19	8	Female	2	11.8111	DBLa_407	________	0h	jan19	1321	not_assigned	DBLa0.6	not_annotated	60879
K692	K692_0h_jan19	8	Female	2	11.8111	DBLa_16	NTSA1_DBLa1.4_CIDRa1.3_DBLb1_DBLg15_DBLe1_DBLg15_DBLz_DBLe1	0h	jan19	1161	upsA	DBLa1.4	unknown (var1)	60879
K692	K692_0h_jan19	8	Female	2	11.8111	DBLa_1007	NTSB3_DBLa0.1_CIDRa3_DBLd1_CIDRb_DBLb9_DBLg2__	0h	jan19	1116	upsC	DBLa0.15	CD36	60879
K633	K633_0h_jan19	9	Male	2	171.742	DBLa_588	________	0h	jan19	973	upsB	DBLa0.11	not_annotated	32462
K633	K633_0h_jan19	9	Male	2	171.742	DBLa_105	NTSB3________	0h	jan19	816	upsC	DBLa0.5	not_annotated	32462
K633	K633_0h_jan19	9	Male	2	171.742	DBLa_67	NTSB3_DBLa0.5_CIDRa2_DBLd1_CIDRb1____	0h	jan19	7539	not_assigned	DBLa0.5	CD36	32462
K633	K633_0h_jan19	9	Male	2	171.742	DBLa_3186	NTSA1_DBLa1.1_CIDRa1.2_DBLb11_DBLg1_DBLe1_DBLg1_DBLz2_DBLe1	0h	jan19	640	upsA	DBLa1.1	unknown (var1)	32462
K633	K633_0h_jan19	9	Male	2	171.742	DBLa_185	NTSA8_DBLa1.2_CIDRa1.5_DBLb6_DBLg12_DBLd5_CIDRb3_DBLb6_DBLg12	0h	jan19	639	upsA	DBLa1.2	EPCR	32462
K633	K633_0h_jan19	9	Male	2	171.742	DBLa_237	NTSA2_DBLa1.4_CIDRa1.1_DBLb1_DBLg2_DBLg2___	0h	jan19	620	upsA	DBLa1.4	EPCR	32462
K633	K633_0h_jan19	9	Male	2	171.742	DBLa_85	NTSA7_DBLa1.8_CIDRb2______	0h	jan19	6068	upsA	DBLa1.8	unknown	32462
K633	K633_0h_jan19	9	Male	2	171.742	DBLa_333	NTSB3_DBLa0_______	0h	jan19	445	upsC	DBLa0.12	not_annotated	32462
K633	K633_0h_jan19	9	Male	2	171.742	DBLa_195	NTSB3_DBLa0.18_CIDRa5_DBLb5_DBLg____	0h	jan19	3301	upsC	DBLa0.18	CD36	32462
K633	K633_0h_jan19	9	Male	2	171.742	DBLa_325	_DBLa0.5_CIDRa2.10_DBLd1_CIDRb3____	0h	jan19	1937	not_assigned	DBLa0.5	CD36	32462
K633	K633_0h_jan19	9	Male	2	171.742	DBLa_702	_DBLa0.15_CIDRa3.2_DBLd1_CIDRg5_DBLg3_DBLz4__	0h	jan19	1822	not_assigned	DBLa0.15	CD36	32462
K633	K633_0h_jan19	9	Male	2	171.742	DBLa_2137	NTSB3_DBLa2_CIDRa1.1_DBLb12_DBLg4_DBLd1_CIDRb__	0h	jan19	1732	upsB	DBLa2	EPCR	32462
K633	K633_0h_jan19	9	Male	2	171.742	DBLa_354	________	0h	jan19	1369	not_assigned	DBLa0.4	not_annotated	32462
K633	K633_0h_jan19	9	Male	2	171.742	DBLa_366	NTSB3_DBLa0.22_CIDRa3.1_DBLd3_____	0h	jan19	1267	upsC	DBLa0.1	CD36	32462
K633	K633_0h_jan19	9	Male	2	171.742	DBLa_16	NTSA1_DBLa1.4_CIDRa1.3_DBLb1_DBLg15_DBLe1_DBLg15_DBLz_DBLe1	0h	jan19	1150	upsA	DBLa1.4	unknown (var1)	32462
K633	K633_0h_jan19	9	Male	2	171.742	DBLa_74	NTSB3_DBLa0.5_CIDRa2.10_DBLd1_CIDRb1____	0h	jan19	1078	upsB	DBLa0.5	CD36	32462
K633	K633_0h_jan19	9	Male	2	171.742	DBLa_448	NTSB3_DBLa0.10_CIDRa2.3_DBLd1_CIDRb1____	0h	jan19	1066	not_assigned	DBLa0.10	CD36	32462
K624	K624_0h_jan19	9	Female	1	60.3616	DBLa_755	NTSB3_DBLa0.11_CIDRa2.4_DBLd1_CIDRg7____	0h	jan19	572	not_assigned	DBLa0.11	CD36	10428
K624	K624_0h_jan19	9	Female	1	60.3616	DBLa_217	NTSB3_DBLa0.9_CIDRa2.2_DBLd1_____	0h	jan19	537	upsB	DBLa0.9	CD36	10428
K624	K624_0h_jan19	9	Female	1	60.3616	DBLa_804	NTSB3_DBLa0.17_CIDRa3.2_DBLd1_CIDRb1____	0h	jan19	522	upsC	DBLa0.17	CD36	10428
K624	K624_0h_jan19	9	Female	1	60.3616	DBLa_1037	NTSA_DBLa1_______	0h	jan19	308	upsA	DBLa1.1	not_annotated	10428
K624	K624_0h_jan19	9	Female	1	60.3616	DBLa_230	NTSA6_DBLa1.7_CIDRa1.4_DBLb_____	0h	jan19	2770	upsA	DBLa1.5	EPCR	10428
K624	K624_0h_jan19	9	Female	1	60.3616	DBLa_960	NTSB3_DBLa0.12_CIDRa2.1_DBLd1_CIDRb1_DBLe13___	0h	jan19	240	not_assigned	DBLa0.12	CD36	10428
K624	K624_0h_jan19	9	Female	1	60.3616	DBLa_278	NTSB_DBLa0.23_CIDRa3.1_DBLd1_____	0h	jan19	2286	upsB	DBLa0.23	CD36	10428
K624	K624_0h_jan19	9	Female	1	60.3616	DBLa_35	NTSB3_DBLa2_CIDRa1.1_DBLb12_DBLg_DBLd1_CIDRb1__	0h	jan19	211	upsB	DBLa2	EPCR	10428
K624	K624_0h_jan19	9	Female	1	60.3616	DBLa_16	NTSA1_DBLa1.4_CIDRa1.3_DBLb1_DBLg15_DBLe1_DBLg15_DBLz_DBLe1	0h	jan19	192	upsA	DBLa1.4	unknown (var1)	10428
K624	K624_0h_jan19	9	Female	1	60.3616	DBLa_1	________	0h	jan19	150	upsB	DBLa0.3	not_annotated	10428
K624	K624_0h_jan19	9	Female	1	60.3616	DBLa_444	NTSB3_DBLa0.5_CIDRa2.9_DBLd1_CIDRb5_DBLg9___	0h	jan19	1358	upsC	DBLa0.5	CD36	10428
K624	K624_0h_jan19	9	Female	1	60.3616	DBLa_509	NTSB3_DBLa0.1_CIDRa3.1_DBLd1_CIDRb5____	0h	jan19	1282	not_assigned	DBLa0.1	CD36	10428
K555	K555_0h_jan19	11	Male	4	5.92858	DBLa_646	________	0h	jan19	627	not_assigned	DBLa0.5	not_annotated	22566
K555	K555_0h_jan19	11	Male	4	5.92858	DBLa_82	NTSA1_DBLa1.1_CIDRa1.2_DBLb11_DBLg1_DBLe1_DBLg1_DBLz_DBLe1	0h	jan19	581	upsA	DBLa1.1	unknown (var1)	22566
K555	K555_0h_jan19	11	Male	4	5.92858	DBLa_738	NTSB3_DBLa0.6_CIDRa3.2_DBLd1_____	0h	jan19	513	upsB	DBLa0.9	CD36	22566
K555	K555_0h_jan19	11	Male	4	5.92858	DBLa_2077	NTSB3_DBLa0.5_CIDRa2_DBLd1_CIDRb____	0h	jan19	513	not_assigned	DBLa0.5	CD36	22566
K555	K555_0h_jan19	11	Male	4	5.92858	DBLa_975	NTSA7_DBLa1_CIDRa1.5_DBLg_____	0h	jan19	295	upsA	DBLa1.2	EPCR	22566
K555	K555_0h_jan19	11	Male	4	5.92858	DBLa_1026	________	0h	jan19	273	upsC	DBLa0.1	not_annotated	22566
K555	K555_0h_jan19	11	Male	4	5.92858	DBLa_19	NTSA7_DBLa1.8_CIDRg3_DBLg12_DBLd5_CIDRb_DBLb__	0h	jan19	18570	upsA	DBLa1.8	unknown	22566
K555	K555_0h_jan19	11	Male	4	5.92858	DBLa_489	NTSB3_DBLa0.5_CIDRa2_DBLd1_CIDRb_CIDRb1___	0h	jan19	1194	not_assigned	DBLa0.5	CD36	22566
K435	K435_0h_jan19	15	Male	1	0.470955	DBLa_224	________	0h	jan19	847	not_assigned	DBLa0.10	not_annotated	60128
K435	K435_0h_jan19	15	Male	1	0.470955	DBLa_107	NTSA6_DBLa1.7_CIDRd2_DBLb6_DBLg11_DBLd___	0h	jan19	5790	upsA	DBLa1.7	unknown	60128
K435	K435_0h_jan19	15	Male	1	0.470955	DBLa_16	NTSA1_DBLa1.4_CIDRa1.3_DBLb1_DBLg15_DBLe1_DBLg15_DBLz_DBLe1	0h	jan19	5267	upsA	DBLa1.4	unknown (var1)	60128
K435	K435_0h_jan19	15	Male	1	0.470955	DBLa_1	________	0h	jan19	44064	upsB	DBLa0.3	not_annotated	60128
K435	K435_0h_jan19	15	Male	1	0.470955	DBLa_4110	NTSA6_DBLa1.7_CIDRa1_DBLb_____	0h	jan19	1628	upsA	DBLa1.7	EPCR	60128
K435	K435_0h_jan19	15	Male	1	0.470955	DBLa_48	NTSB4_DBLa2_CIDRa1.1_DBLb4_DBLg_DBLz_DBLe4__	0h	jan19	1521	upsC	DBLa2	EPCR	60128
K435	K435_0h_jan19	15	Male	1	0.470955	DBLa_176	NTSB3_DBLa0.4_CIDRa6_DBLd1_____	0h	jan19	1011	not_assigned	DBLa0.4	CD36	60128
K404	K404_0h_jan19	15	Male	6	0.384131	DBLa_596	NTSB3_DBLa0.9_CIDRa2.7_DBLd1_CIDRg____	0h	jan19	911	upsB	DBLa0.9	CD36	16157
K404	K404_0h_jan19	15	Male	6	0.384131	DBLa_635	NTSB3_DBLa0.18_CIDRa5______	0h	jan19	666	not_assigned	DBLa0.3	CD36	16157
K404	K404_0h_jan19	15	Male	6	0.384131	DBLa_718	________	0h	jan19	586	upsB	DBLa0.12	not_annotated	16157
K404	K404_0h_jan19	15	Male	6	0.384131	DBLa_129	NTSB3_DBLa0.8_CIDRa3.4_DBLd1_CIDRb_DBLz6_DBLe6__	0h	jan19	5143	upsB	DBLa0.8	CD36	16157
K404	K404_0h_jan19	15	Male	6	0.384131	DBLa_1365	NTSB3_DBLa0_CIDRa3.1_DBLd1_CIDRb1_DBLg11___	0h	jan19	379	not_assigned	DBLa0.1	CD36	16157
K404	K404_0h_jan19	15	Male	6	0.384131	DBLa_2219	NTSB3_DBLa2_CIDRa1.8_DBLb_DBLg____	0h	jan19	361	not_assigned	DBLa2	EPCR	16157
K404	K404_0h_jan19	15	Male	6	0.384131	DBLa_227	NTSB3_DBLa0.9_CIDRa2.1_DBLd1_____	0h	jan19	3014	upsB	DBLa0.9	CD36	16157
K404	K404_0h_jan19	15	Male	6	0.384131	DBLa_267	NTSB2_DBLa0.4_______	0h	jan19	2566	upsB	DBLa0.4	not_annotated	16157
K404	K404_0h_jan19	15	Male	6	0.384131	DBLa_262	NTSA_DBLa1.2_CIDRa1.1_DBLb3_DBLg_DBLg11_DBLd1_CIDRg1_	0h	jan19	2333	upsA	DBLa1.2	EPCR	16157
K404	K404_0h_jan19	15	Male	6	0.384131	DBLa_1247	________	0h	jan19	198	upsC	DBLa0.11	not_annotated	16157
K349	K349_0h_jan19	16	Male	9	17.6666	DBLa_16	NTSA1_DBLa1.4_CIDRa1.3_DBLb1_DBLg15_DBLe1_DBLg15_DBLz_DBLe1	0h	jan19	578	upsA	DBLa1.4	unknown (var1)	24510
K349	K349_0h_jan19	16	Male	9	17.6666	DBLa_733	NTSB3_DBLa0.3_CIDRa5_DBLb5_DBLg10_DBLz4___	0h	jan19	521	upsB	DBLa0.3	CD36	24510
K349	K349_0h_jan19	16	Male	9	17.6666	DBLa_899	NTSB_DBLa0_______	0h	jan19	450	not_assigned	DBLa0.20	not_annotated	24510
K349	K349_0h_jan19	16	Male	9	17.6666	DBLa_916	NTSB3_DBLa0.23_CIDRa5_DBLd1_____	0h	jan19	423	not_assigned	DBLa0.23	CD36	24510
K349	K349_0h_jan19	16	Male	9	17.6666	DBLa_248	________	0h	jan19	2856	not_assigned	DBLa0.9	not_annotated	24510
K349	K349_0h_jan19	16	Male	9	17.6666	DBLa_1435	NTSB3_DBLa0.11_CIDRa2.9_DBLd1_CIDRb_DBLb9_DBLg10__	0h	jan19	1858	not_assigned	DBLa0.15	CD36	24510
K349	K349_0h_jan19	16	Male	9	17.6666	DBLa_30	NTSB7_DBLa0.18_CIDRa3.1_DBLd1_CIDRb1____	0h	jan19	17824	upsC	DBLa0.18	CD36	24510
K328	K328_0h_jan19	16	Male	2	6.30413	DBLa_772	________	0h	jan19	708	upsB	DBLa0.16	not_annotated	62686
K328	K328_0h_jan19	16	Male	2	6.30413	DBLa_99	NTSB6_DBLa0.18_CIDRa6_DBLb5_DBLg14_DBLz3_DBLe9__	0h	jan19	6811	upsC	DBLa0.18	CD36	62686
K328	K328_0h_jan19	16	Male	2	6.30413	DBLa_157	NTSB3_DBLa0.9_CIDRa2.4_DBLd1_CIDRb5____	0h	jan19	4792	upsB	DBLa0.9	CD36	62686
K328	K328_0h_jan19	16	Male	2	6.30413	DBLa_209	NTSB7_DBLa0.10_CIDRa2.2_DBLd1_____	0h	jan19	3430	not_assigned	DBLa0.10	CD36	62686
K328	K328_0h_jan19	16	Male	2	6.30413	DBLa_318	NTSB3_DBLa0.5_CIDRa2.1_DBLd1_CIDRb_CIDRb1___	0h	jan19	2853	upsB	DBLa0.5	CD36	62686
K328	K328_0h_jan19	16	Male	2	6.30413	DBLa_6	NTSB_DBLa0.8_______	0h	jan19	21728	not_assigned	DBLa0.8	not_annotated	62686
K328	K328_0h_jan19	16	Male	2	6.30413	DBLa_28	NTSB3_DBLa0.5_CIDRa2.3_DBLd1_____	0h	jan19	20966	upsB	DBLa0.9	CD36	62686
K328	K328_0h_jan19	16	Male	2	6.30413	DBLa_453	NTSB6_DBLa0.18_CIDRa5_DBLb5_____	0h	jan19	1398	upsB	DBLa0.18	CD36	62686
K325	K325_0h_jan19	17	Male	5	16.1668	DBLa_543	________	0h	jan19	983	not_assigned	DBLa0.9	not_annotated	31024
K325	K325_0h_jan19	17	Male	5	16.1668	DBLa_16	NTSA1_DBLa1.4_CIDRa1.3_DBLb1_DBLg15_DBLe1_DBLg15_DBLz_DBLe1	0h	jan19	690	upsA	DBLa1.4	unknown (var1)	31024
K325	K325_0h_jan19	17	Male	5	16.1668	DBLa_485	NTSB3_DBLa0.17_CIDRa3.1_DBLd1_____	0h	jan19	2948	not_assigned	DBLa0.1	CD36	31024
K325	K325_0h_jan19	17	Male	5	16.1668	DBLa_33	NTSB3_DBLa0.11_CIDRa2.4_DBLd1_CIDRb1____	0h	jan19	15472	not_assigned	DBLa0.11	CD36	31024
K325	K325_0h_jan19	17	Male	5	16.1668	DBLa_51	________	0h	jan19	10931	not_assigned	DBLa0.1	not_annotated	31024
K276	K276_0h_jan19	16	Male	10	25.3372	DBLa_342	NTSB3_DBLa2_CIDRa1.1_DBLb12_DBLg_DBLd1_CIDRb__	0h	jan19	882	upsB	DBLa2	EPCR	17605
K276	K276_0h_jan19	16	Male	10	25.3372	DBLa_395	NTSA6_DBLa1.7_CIDRa1.4_DBLb3_____	0h	jan19	767	upsA	DBLa1.7	EPCR	17605
K276	K276_0h_jan19	16	Male	10	25.3372	DBLa_669	NTSA5_DBLa1.4_CIDRa1.7_DBLb1_DBLb1_DBLg11_DBLd__	0h	jan19	696	upsA	DBLa1.4	EPCR	17605
K276	K276_0h_jan19	16	Male	10	25.3372	DBLa_54	NTSB7_DBLa0_______	0h	jan19	5131	upsB	DBLa0.6	not_annotated	17605
K276	K276_0h_jan19	16	Male	10	25.3372	DBLa_515	NTSA6_DBLa1.7_CIDRa1.4_DBLb_____	0h	jan19	497	upsA	DBLa1.7	EPCR	17605
K276	K276_0h_jan19	16	Male	10	25.3372	DBLa_568	NTSB3_DBLa0.5_CIDRa2.3_DBLb10_DBLd1____	0h	jan19	429	not_assigned	DBLa0.5	CD36	17605
K276	K276_0h_jan19	16	Male	10	25.3372	DBLa_128	NTSB3_DBLa0.1_CIDRa3.1_DBLd1_CIDRb____	0h	jan19	2863	upsC	DBLa0.1	CD36	17605
K276	K276_0h_jan19	16	Male	10	25.3372	DBLa_321	NTSB3_DBLa0.22_CIDRa3.1_DBLd1_CIDRb1____	0h	jan19	2719	upsB	DBLa0.15	CD36	17605
K276	K276_0h_jan19	16	Male	10	25.3372	DBLa_160	_DBLa0.5_CIDRa2.6_DBLd1_CIDRb6____	0h	jan19	2396	upsC	DBLa0.12	CD36	17605
K276	K276_0h_jan19	16	Male	10	25.3372	DBLa_824	NTSB3_DBLa0.10_CIDRa2.2_DBLd1_CIDRb5____	0h	jan19	221	not_assigned	DBLa0.10	CD36	17605
K276	K276_0h_jan19	16	Male	10	25.3372	DBLa_109	NTSB3_DBLa0_CIDRa3.1_DBLd_____	0h	jan19	1004	upsC	DBLa0.11	CD36	17605
K274	K274_0h_jan19	16	Female	9	28.099	DBLa_130	NTSB3_DBLa0.1_CIDRa3.1_DBLd1_CIDRb____	0h	jan19	5991	upsC	DBLa0.1	CD36	33528
K274	K274_0h_jan19	16	Female	9	28.099	DBLa_134	________	0h	jan19	5250	upsB	DBLa0.9	not_annotated	33528
K274	K274_0h_jan19	16	Female	9	28.099	DBLa_789	NTSA3_DBLa1.2_CIDRa1.5_DBLb_____	0h	jan19	492	upsA	DBLa1.2	EPCR	33528
K274	K274_0h_jan19	16	Female	9	28.099	DBLa_24	NTSB3_DBLa2_CIDRa1.6_DBLb12_____	0h	jan19	2901	upsA	DBLa2	EPCR	33528
K274	K274_0h_jan19	16	Female	9	28.099	DBLa_145	NTSA2_DBLa1.1_CIDRa1.7_DBLb3_DBLg_DBLd_CIDRg_DBLz6_DBLe12	0h	jan19	2591	upsA	DBLa1.2	EPCR	33528
K274	K274_0h_jan19	16	Female	9	28.099	DBLa_352	NTSA3_DBLa1.2_CIDRa1.5_DBLb_DBLg2_DBLg2___	0h	jan19	1641	upsA	DBLa1.2	EPCR	33528
K274	K274_0h_jan19	16	Female	9	28.099	DBLa_44	NTSB_DBLa0.5_CIDRa2_DBLd1_____	0h	jan19	13657	upsB	DBLa0.5	CD36	33528
K274	K274_0h_jan19	16	Female	9	28.099	DBLa_82	NTSA1_DBLa1.1_CIDRa1.2_DBLb11_DBLg1_DBLe1_DBLg1_DBLz_DBLe1	0h	jan19	1005	upsA	DBLa1.1	unknown (var1)	33528
K219	K219_0h_jan19	17	Male	4	4.60566	DBLa_18	NTSA1_DBLa1.1_CIDRa1.2_DBLb11_DBLg1_DBLe1_DBLg1_DBLz1_DBLe1	0h	jan19	8240	upsA	DBLa1.1	unknown (var1)	63528
K219	K219_0h_jan19	17	Male	4	4.60566	DBLa_87	_DBLa0.5_CIDRa2.9_DBLb5_DBLd1_CIDRb1___	0h	jan19	7846	upsB	DBLa0.5	CD36	63528
K219	K219_0h_jan19	17	Male	4	4.60566	DBLa_170	________	0h	jan19	4075	upsC	DBLa0.5	not_annotated	63528
K219	K219_0h_jan19	17	Male	4	4.60566	DBLa_530	NTSB3_DBLa0_CIDRa2_DBLd1_CIDRb____	0h	jan19	3109	upsB	DBLa0.5	CD36	63528
K219	K219_0h_jan19	17	Male	4	4.60566	DBLa_12	NTSA3_DBLa1.6_______	0h	jan19	30552	upsA	DBLa1.6	not_annotated	63528
K219	K219_0h_jan19	17	Male	4	4.60566	DBLa_264	NTSB3_DBLa0.11_CIDRa2.4_DBLd1_CIDRb5____	0h	jan19	2948	upsB	DBLa0.11	CD36	63528
K219	K219_0h_jan19	17	Male	4	4.60566	DBLa_316	_DBLa0.4_CIDRa6_DBLb5_DBLg10____	0h	jan19	2291	upsB	DBLa0.12	CD36	63528
K219	K219_0h_jan19	17	Male	4	4.60566	DBLa_706	NTSB2_DBLa0.9_CIDRa2.1_DBLd1_____	0h	jan19	1950	upsB	DBLa0.9	CD36	63528
K219	K219_0h_jan19	17	Male	4	4.60566	DBLa_322	NTSB3_DBLa0.3_CIDRa5_DBLb5_DBLd1____	0h	jan19	1315	not_assigned	DBLa0.6	CD36	63528
K219	K219_0h_jan19	17	Male	4	4.60566	DBLa_484	NTSB3_DBLa0.16_CIDRa3.4_DBLd1_CIDRb1____	0h	jan19	1202	not_assigned	DBLa0.11	CD36	63528
K181	K181_0h_jan19	17	Male	4	118.054	DBLa_47	NTSB3_DBLa2_CIDRa1.1_DBLb12_DBLg2_DBLd1_CIDRb_DBLz6_DBLe6	0h	jan19	8095	upsB	DBLa2	EPCR	12319
K181	K181_0h_jan19	17	Male	4	118.054	DBLa_586	NTSB3_DBLa2_CIDRa1.8_DBLb12_DBLg14_DBLz5_DBLe4__	0h	jan19	759	upsB	DBLa2	EPCR	12319
K181	K181_0h_jan19	17	Male	4	118.054	DBLa_673	_DBLa0.5_CIDRa2.3_DBLb5_DBLd1_CIDRb6___	0h	jan19	622	not_assigned	DBLa0.5	CD36	12319
K181	K181_0h_jan19	17	Male	4	118.054	DBLa_688	NTSB6_DBLa2_CIDRa1.1_DBLb12_DBLg____	0h	jan19	593	upsB	DBLa2	EPCR	12319
K181	K181_0h_jan19	17	Male	4	118.054	DBLa_740	NTSB7_DBLa2_CIDRa1.1_DBLb_DBLg_DBLz_DBLe_DBLz3_DBLe13	0h	jan19	533	upsA	DBLa2	EPCR	12319
K181	K181_0h_jan19	17	Male	4	118.054	DBLa_380	NTSA6_DBLa1.7_CIDRa1.4_DBLb1_____	0h	jan19	496	upsA	DBLa1.7	EPCR	12319
K181	K181_0h_jan19	17	Male	4	118.054	DBLa_935	NTSA6_DBLa1.7_CIDRa1.4_DBLb_DBLb____	0h	jan19	314	upsA	DBLa1.7	EPCR	12319
K181	K181_0h_jan19	17	Male	4	118.054	DBLa_247	NTSB3_DBLa2_CIDRa1.8_DBLb12_DBLg4_DBLz5_DBLe4__	0h	jan19	220	not_assigned	DBLa2	EPCR	12319
K181	K181_0h_jan19	17	Male	4	118.054	DBLa_165	NTSA6_DBLa1.7_CIDRa1.4______	0h	jan19	215	not_assigned	DBLa1.7	EPCR	12319
K181	K181_0h_jan19	17	Male	4	118.054	DBLa_486	NTSB3_DBLa2_CIDRa1.1_DBLb5_DBLb5_DBLd1_CIDRb1_DBLz5_DBLe13	0h	jan19	195	not_assigned	DBLa2	EPCR	12319
K181	K181_0h_jan19	17	Male	4	118.054	DBLa_261	NTSA7_DBLa1.2_CIDRa1.7_DBLg2_DBLg2_DBLg2___	0h	jan19	139	upsA	DBLa1.2	EPCR	12319
K181	K181_0h_jan19	17	Male	4	118.054	DBLa_975	NTSA7_DBLa1_CIDRa1.5_DBLg_____	0h	jan19	138	upsA	DBLa1.2	EPCR	12319
K1067	K1067_0h_jan19	3	Female	5	15230.6	DBLa_590	NTSB3_DBLa0.12_CIDRa2_DBLg_DBLd1_CIDRg_DBLe14_DBLe14_	0h	jan19	970	not_assigned	DBLa0.9	CD36	61539
K1067	K1067_0h_jan19	3	Female	5	15230.6	DBLa_605	NTSB3_DBLa0.15_CIDRa2_DBLd1_CIDRb____	0h	jan19	880	not_assigned	DBLa0.5	CD36	61539
K1067	K1067_0h_jan19	3	Female	5	15230.6	DBLa_1	________	0h	jan19	850	upsB	DBLa0.3	not_annotated	61539
K1067	K1067_0h_jan19	3	Female	5	15230.6	DBLa_752	________	0h	jan19	738	not_assigned	DBLa0.16	not_annotated	61539
K1067	K1067_0h_jan19	3	Female	5	15230.6	DBLa_163	NTSB3_DBLa0.5_CIDRa2.9_DBLb8_DBLd1_CIDRb5___	0h	jan19	4057	upsB	DBLa0.23	CD36	61539
K1067	K1067_0h_jan19	3	Female	5	15230.6	DBLa_220	________	0h	jan19	3227	upsB	DBLa0.5	not_annotated	61539
K1067	K1067_0h_jan19	3	Female	5	15230.6	DBLa_212	NTSB3_DBLa0.9_CIDRa2.2_DBLd1_CIDRb1____	0h	jan19	3073	upsB	DBLa0.9	CD36	61539
K1067	K1067_0h_jan19	3	Female	5	15230.6	DBLa_409	NTSB3_DBLa0.3_______	0h	jan19	2407	not_assigned	DBLa0.3	not_annotated	61539
K1067	K1067_0h_jan19	3	Female	5	15230.6	DBLa_20	NTSA8_DBLa1.8_CIDRb2_DBLg7_DBLe11_DBLz2_DBLe11_DBLz5_DBLe13	0h	jan19	23531	upsA	DBLa1.8	unknown	61539
K1067	K1067_0h_jan19	3	Female	5	15230.6	DBLa_523	NTSB3_DBLa0.1_CIDRa4_DBLd_CIDRb6____	0h	jan19	2153	upsB	DBLa0.11	CD36	61539
K1067	K1067_0h_jan19	3	Female	5	15230.6	DBLa_530	NTSB3_DBLa0_CIDRa2_DBLd1_CIDRb____	0h	jan19	1649	upsB	DBLa0.5	CD36	61539
K1067	K1067_0h_jan19	3	Female	5	15230.6	DBLa_423	NTSB3_DBLa0.1_CIDRa3.1_DBLd1_CIDRb1____	0h	jan19	1625	upsB	DBLa0.1	CD36	61539
K1067	K1067_0h_jan19	3	Female	5	15230.6	DBLa_18	NTSA1_DBLa1.1_CIDRa1.2_DBLb11_DBLg1_DBLe1_DBLg1_DBLz1_DBLe1	0h	jan19	1576	upsA	DBLa1.1	unknown (var1)	61539
K1067	K1067_0h_jan19	3	Female	5	15230.6	DBLa_37	NTSA7_DBLa1.1_CIDRa1.7_DBLb_DBLg12_DBLd5_CIDRb_DBLb3_DBLg12	0h	jan19	12725	upsA	DBLa1.1	EPCR	61539
K1067	K1067_0h_jan19	3	Female	5	15230.6	DBLa_741	________	0h	jan19	1065	upsB	DBLa0.20	not_annotated	61539
K1067	K1067_0h_jan19	3	Female	5	15230.6	DBLa_620	NTSB3_DBLa0.16_CIDRa3.4_DBLd1_CIDRb1____	0h	jan19	1013	not_assigned	DBLa0.8	CD36	61539
K1024	K1024_0h_jan19	2	Female	1	20.6691	DBLa_16	NTSA1_DBLa1.4_CIDRa1.3_DBLb1_DBLg15_DBLe1_DBLg15_DBLz_DBLe1	0h	jan19	588	upsA	DBLa1.4	unknown (var1)	24929
K1024	K1024_0h_jan19	2	Female	1	20.6691	DBLa_1665	NTSB3_DBLa0.15_CIDRa3.2_DBLd1_CIDRb____	0h	jan19	397	not_assigned	DBLa0.15	CD36	24929
K1024	K1024_0h_jan19	2	Female	1	20.6691	DBLa_936	NTSB3_DBLa0.4_CIDRa6_DBLb5_DBLg13_DBLd1_CIDRb1__	0h	jan19	386	not_assigned	DBLa0.4	CD36	24929
K1024	K1024_0h_jan19	2	Female	1	20.6691	DBLa_121	NTSB3_DBLa0_CIDRa3.1_DBLd1_CIDRb1____	0h	jan19	346	not_assigned	DBLa0.11	CD36	24929
K1024	K1024_0h_jan19	2	Female	1	20.6691	DBLa_1176	NTSB3_DBLa0.11_CIDRa2.4_DBLd1_CIDRb1_DBLg10_DBLe14__	0h	jan19	321	upsB	DBLa0.11	CD36	24929
K1024	K1024_0h_jan19	2	Female	1	20.6691	DBLa_1348	NTSB3_DBLa0.20_CIDRa3.1_DBLd1_CIDRb1____	0h	jan19	299	upsC	DBLa0.1	CD36	24929
K1024	K1024_0h_jan19	2	Female	1	20.6691	DBLa_257	NTSB3_DBLa0.9_CIDRa2.4_DBLd1_____	0h	jan19	2382	upsC	DBLa0.18	CD36	24929
K1024	K1024_0h_jan19	2	Female	1	20.6691	DBLa_26	NTSB3_DBLa0_CIDRa3_DBLd1_CIDRb_DBLb6_DBLg10__	0h	jan19	20210	upsB	DBLa0.11	CD36	24929
K061	K061_0h_jan19	18	Male	1	20.2606	DBLa_661	________	0h	jan19	793	upsB	DBLa0.17	not_annotated	47096
K061	K061_0h_jan19	18	Male	1	20.2606	DBLa_286	NTSA6_DBLa1.7_CIDRa1.4_DBLb3_DBLb3_DBLg___	0h	jan19	7744	not_assigned	DBLa1.7	EPCR	47096
K061	K061_0h_jan19	18	Male	1	20.2606	DBLa_120	NTSB3_DBLa0.15_CIDRa2.3_DBLd1_____	0h	jan19	5720	not_assigned	DBLa0.15	CD36	47096
K061	K061_0h_jan19	18	Male	1	20.2606	DBLa_173	NTSA2_DBLa1.8_CIDRg3_DBLb3_DBLg12_DBLd_CIDRg3_DBLz6_DBLe12	0h	jan19	3523	upsA	DBLa1.8	unknown	47096
K061	K061_0h_jan19	18	Male	1	20.2606	DBLa_14	________	0h	jan19	29316	upsB	DBLa1.6	not_annotated	47096
