# Supplementary material for: Plasmodium falciparum expresses fewer var genes at lower levels during asymptomatic dry season infections than clinical malaria cases
Source: PLoS Pathog. 2025 Jun 10;21(6):e1013210. doi: 10.1371/journal.ppat.1013210 (PMC12151486; doi:10.1371/journal.ppat.1013210)
Supplement: S2 Table — Only cells with more than three var mapping reads were included. Expression of var domains included in a database of 200.000 vars and one million var domains [19] in the 48 iRBCs collected at the end pf the dry season. (XLSX) [file ppat.1013210.s009.xlsx]

## Sheet: Suppplementrary_Table2_endDry
S Table 2. var gene expression in single cells from a dry season infection by SMARTSeq Only cells with more than three var mapping reads were included.
Expression of var domains included in a database of 200.000 vars and one million var domains [19] in the 48 iRBCs collected at the end of the dry season.
	L06A09	L05C01	L05D01	L03G12	L05D05	L05H11	L05F10	L04H08	L06D12	L06C08	L06D07	L06A11	L05A12	L05B11	L06B12	L03C11	L06D11	L03E11	L03E12	L06F11	L03F12	L04A07	L04A08	L04B07	L04B08	L04C07	L04C08	L04D07	L04D08	L04E07	L04E08	L04F07	L04F08	L06G07	L06G08	L06B02	L05G06	L05A03	L05E05	L05E12	L05F07	L05B06	L06D01	L06B08	L06D02	L06E07	L05G08	L06H06
PF0761-C.g768-NTSB1	0	0	0	0	0	0	0	0	0	0	0	0	0	0	0	0	0	0	0	0	0	0	0	0	0	0	105.597	0	0	0	0	0	0	0	0	0	0	0	0	0	0	0	0	0	0	0	0	0
PT0282-Cx.g1666-NTSB1	0	0	0	0	0	0	0	0	0	0	0	0	0	0	0	0	0	0	0	0	0	0	0	0	0	0	147.835	0	0	0	0	0	0	0	0	0	0	0	0	0	0	0	0	0	0	0	0	0
PE0143-C.g1335-NTSB3	0	0	0	0	0	909.091	0	0	0	0	769.231	0	0	0	0	0	621.288	0	312.787	0	0	0	0	0	391.529	0	0	690.134	0	0	529.451	480.192	620.354	252.732	787.282	0	0	0	0	0	0	0	0	0	0	0	0	396.825
PF0280-C.g448-NTSB3	0	0	0	0	0	0	0	0	0	0	0	0	0	0	0	0	0	0	0	0	0	0	0	0	0	0	200.634	0	0	0	0	0	0	0	0	0	0	0	0	0	0	0	0	0	0	0	0	0
PF0529-C.g477-NTSB3	34.1297	260.417	0	0	0	0	0	0	0	0	0	0	0	209.205	0	0	0	0	0	0	37.8788	280.374	0	0	0	0	0	0	0	0	0	0	0	0	0	0	0	0	0	117.647	270.27	291.262	0	0	121.212	0	0	0
PT0100-C.g1160-NTSB3	0	0	0	0	0	781.499	0	0	0	0	512.821	0	0	0	0	0	584.742	0	367.985	0	0	0	0	0	389.067	0	0	616.026	0	0	441.209	582.233	480.274	160.519	450.416	0	0	0	0	0	0	0	0	0	0	0	0	317.46
PT0250-Cx.g381-NTSB3	34.1297	0	0	73.5294	0	0	0	0	0	0	0	0	0	33.4728	0	0	0	0	0	0	37.8788	46.729	0	0	0	0	0	0	0	0	0	0	0	0	0	0	0	0	0	0	270.27	0	0	0	0	0	0	0
PE0146-C.g100-NTSB4	0	0	0	0	0	0	0	0	0	0	0	0	0	0	0	0	0	0	0	0	0	0	0	116.179	0	0	0	0	0	0	0	0	0	0	0	0	338.983	0	0	0	0	0	0	0	0	0	0	0
PF0228-C.g939-NTSB4	0	0	0	0	0	0	0	0	0	0	0	0	0	0	0	0	0	0	0	0	0	0	0	1321	0	0	0	0	0	0	0	0	0	0	0	0	1525.42	0	0	0	0	0	0	0	0	0	0	0
QE0481-C.g1179-NTSB4	0	0	0	0	0	0	0	0	0	0	0	0	0	0	0	0	0	0	0	0	0	0	0	223.752	0	0	0	0	0	0	0	0	0	0	0	0	508.475	0	0	0	0	0	0	0	0	0	0	0
PF0185-C.g424-NTSB6	0	0	0	0	57.8035	0	0	0	65.7895	0	0	0	0	0	0	0	0	0	0	0	0	0	0	0	0	0	0	0	0	0	0	0	0	0	0	0	0	0	0	0	0	0	0	0	0	0	0	0
PF0260-C.g47-NTSB6	0	0	0	0	0	0	0	0	131.579	0	0	0	0	0	0	0	0	0	0	0	0	0	0	0	0	0	0	0	0	0	0	0	0	0	0	0	0	0	0	0	0	0	0	0	0	0	0	0
PF0800-C.g1046-NTSB6	0	0	0	0	115.607	0	0	0	131.579	0	0	0	0	0	0	0	0	0	0	0	0	0	0	0	0	0	0	0	0	0	0	0	0	0	0	0	0	0	0	0	0	0	0	0	0	0	0	0
QG0133-C.g4199-NTSB7	0	0	0	0	1502.89	0	0	0	1118.42	0	0	0	0	0	0	0	0	0	0	0	0	0	0	0	0	0	0	0	0	0	0	0	0	0	0	0	0	0	0	0	0	0	0	0	0	0	0	0
PT0137-C.g797-NTSB7	0	0	890.411	0	0	0	357.143	0	0	0	0	0	0	0	0	1602.65	0	989.011	0	556.783	0	0	352.645	0	0	909.091	0	0	0	243.488	0	0	0	0	0	1676.65	0	512.821	0	0	270.27	0	987.124	1804.51	0	615.385	1666.67	0
PT0257-Cx.g659-NTSB7	0	0	0	0	0	0	0	0	0	0	0	0	0	0	0	26.4901	0	29.97	0	26.5135	0	0	62.9723	0	0	51.9481	0	0	0	5.66251	0	0	0	0	0	239.521	0	85.4701	0	0	0	0	42.9185	175.439	0	0	0	0
QG0091-C.g238-DBLa0.1	477.816	572.917	0	220.588	0	0	0	0	0	0	0	0	1330.28	786.611	0	0	0	0	0	0	606.061	841.121	0	0	0	0	0	0	1037.74	0	0	0	0	0	0	0	0	0	175.439	235.294	0	582.524	0	0	424.242	0	0	0
QP0007-C.g7748-DBLa0.1	68.2594	0	0	0	0	0	0	0	0	0	0	0	0	16.7364	0	0	0	0	0	0	37.8788	0	0	0	0	0	0	0	0	0	0	0	0	0	0	0	0	0	0	0	0	0	0	0	0	0	0	0
PA0212-C.g1070-DBLa0.1	0	52.0833	0	0	0	0	0	0	0	0	0	0	0	33.4728	0	0	0	0	0	0	37.8788	23.3645	0	0	0	0	0	0	17.1527	0	0	0	0	0	0	0	0	0	0	0	0	0	0	0	121.212	0	0	0
PF0140-C.g806-DBLa0.1	0	0	0	0	0	0	0	0	0	0	0	0	0	0	646.651	0	0	0	0	0	0	0	0	0	0	0	0	0	0	0	0	0	0	0	0	0	0	0	0	0	0	0	0	0	0	0	0	0
PF0146-C.g471-DBLa0.1	0	52.0833	0	73.5294	0	0	0	0	0	0	0	0	91.7431	41.841	0	0	0	0	0	0	151.515	70.0935	0	0	0	0	0	0	17.1527	0	0	0	0	0	0	0	0	0	0	0	0	0	0	0	121.212	0	0	0
PF0448-C.g319-DBLa0.1	0	0	0	0	0	0	0	0	0	0	0	0	137.615	66.9456	0	0	0	0	0	0	113.636	23.3645	0	0	0	0	0	0	17.1527	0	0	0	0	0	0	0	0	0	0	0	0	0	0	0	0	0	0	0
PF0727-C.g788-DBLa0.1	0	52.0833	0	0	0	0	0	0	0	0	0	0	45.8716	0	0	0	0	0	0	0	0	0	0	0	0	0	0	0	8.57633	0	0	0	0	0	0	0	0	0	0	0	0	0	0	0	0	0	0	0
QG0238-C.g856-DBLa0.1	34.1297	104.167	0	147.059	0	0	0	0	0	0	0	0	0	117.155	0	0	0	0	0	0	0	116.822	0	0	0	0	0	0	25.729	0	0	0	0	0	0	0	0	0	0	0	0	0	0	0	60.6061	0	0	0
QG0258-C.g510-DBLa0.1	0	0	0	0	0	0	0	0	0	0	0	0	0	0	138.568	0	0	0	0	0	0	0	0	0	0	0	0	0	0	0	0	0	0	0	0	0	0	0	0	0	0	0	0	0	0	0	0	0
SenT190.09.g387-DBLa0.1	102.389	52.0833	0	73.5294	0	0	0	0	0	151.515	0	0	0	33.4728	0	0	0	0	0	0	0	116.822	0	0	0	0	0	0	17.1527	0	0	0	0	0	0	0	0	0	0	0	0	0	0	0	60.6061	0	0	0
PE0143-C.g1335-DBLa0.11	0	0	0	0	0	3173.84	0	0	0	0	1794.87	0	0	0	0	0	2042.03	0	1775.53	0	0	0	0	0	1802.51	0	0	2598.43	0	0	1861.9	2178.87	2387.08	471.311	2376.99	0	0	0	0	0	0	0	0	0	0	0	0	555.556
QG0114-C.g3533-DBLa0.11	0	0	0	0	0	207.337	0	0	0	0	384.615	0	0	0	0	0	292.371	0	340.386	0	0	0	0	0	376.754	0	0	328.856	0	0	227.223	387.155	331.618	81.9672	476.911	0	0	0	0	0	0	0	0	0	0	0	0	714.286
PT0100-C.g1160-DBLa0.11	0	0	0	0	0	1642.74	0	0	0	0	1538.46	0	0	0	0	0	1557.79	0	1251.15	0	0	0	0	0	1351.88	0	0	1658.18	0	0	1158.17	1731.69	1446.54	464.481	1502.65	0	0	0	0	0	0	0	0	0	0	0	0	1269.84
QG0279-C.g1538-DBLa0.11	0	0	0	0	0	271.132	0	0	0	0	128.205	0	0	0	0	0	420.283	0	303.588	0	0	0	0	0	327.506	0	0	236.22	0	0	213.986	366.146	285.878	51.2295	442.846	0	0	0	0	0	0	0	0	0	0	0	0	238.095
PE0139-C.g1040-DBLa0.15	136.519	208.333	0	147.059	0	0	0	0	0	0	0	0	0	58.5774	0	0	0	0	0	0	0	140.187	0	0	0	0	0	0	60.0343	0	0	0	0	0	0	0	0	0	0	0	0	0	0	0	121.212	0	0	0
QG0083-C.g2574-DBLa0.15	273.038	468.75	0	441.176	0	0	0	0	0	303.03	0	0	366.972	284.519	0	0	0	0	0	0	37.8788	584.112	0	0	0	0	0	0	274.443	0	0	0	0	0	0	0	0	0	350.877	117.647	540.541	97.0874	0	0	606.061	0	0	0
PA0093-C.g241-DBLa0.15	0	0	0	0	0	0	0	0	0	0	0	0	0	0	0	0	0	0	27.5989	0	0	0	0	0	12.3122	0	0	13.8953	0	0	15.4423	15.006	2.85878	3.4153	11.355	0	0	0	0	0	0	0	0	0	0	0	0	0
PF0276-C.g430-DBLa0.15	0	0	0	0	0	15.949	0	0	0	0	0	0	0	0	0	0	9.13659	0	18.3993	0	0	0	0	0	27.0869	0	0	9.26355	0	0	11.0302	15.006	11.4351	0	3.78501	0	0	0	0	0	0	0	0	0	0	0	0	0
PF0331-C.g202-DBLa0.15	0	0	0	0	0	0	0	0	0	0	0	0	0	0	1501.15	0	0	0	0	0	0	0	0	0	0	0	0	0	0	0	0	0	0	0	0	0	0	0	0	0	0	0	0	0	0	0	0	0
PF0804-C.g999-DBLa0.15	0	52.0833	0	0	0	0	0	0	0	0	0	0	0	16.7364	0	0	0	0	0	0	0	0	0	0	0	0	0	0	8.57633	0	0	0	0	0	0	0	0	0	0	117.647	0	0	0	0	0	0	0	0
PA0046-C.g357-DBLa0.16	0	0	0	0	0	0	0	0	0	151.515	0	0	45.8716	8.3682	0	0	0	0	0	0	0	23.3645	0	0	0	0	0	0	0	0	0	0	0	0	0	0	0	0	0	0	0	0	0	0	0	0	0	0
PF0690-C.g1239-DBLa0.16	0	0	0	0	0	0	0	0	0	0	0	0	0	8.3682	0	0	0	0	0	0	0	23.3645	0	0	0	0	0	0	0	0	0	0	0	0	0	0	0	0	0	0	0	97.0874	0	0	0	0	0	0
PT0013-CW.g275-DBLa0.16	0	0	0	0	0	0	0	0	0	0	0	0	0	0	0	0	0	0	0	0	0	0	0	0	0	0	0	0	25.729	0	0	0	0	0	0	0	0	0	175.439	0	0	0	0	0	0	0	0	0
PT0041-C.g343-DBLa0.16	34.1297	104.167	0	0	0	0	0	0	0	0	0	0	45.8716	16.7364	0	0	0	0	0	0	37.8788	0	0	0	0	0	0	0	25.729	0	0	0	0	0	0	0	0	0	175.439	0	0	0	0	0	0	0	0	0
PT0120-Cx.g1037-DBLa0.16	1194.54	3229.17	0	2500	0	0	0	0	0	303.03	0	0	45.8716	2368.2	0	0	0	0	0	0	909.091	2523.36	0	0	0	0	0	0	1286.45	0	0	0	0	0	0	0	0	0	526.316	470.588	540.541	2524.27	0	0	727.273	0	0	0
PT0193-C.g408-DBLa0.16	34.1297	52.0833	0	73.5294	0	0	0	0	0	0	0	0	0	100.418	0	0	0	0	0	0	37.8788	70.0935	0	0	0	0	0	0	77.187	0	0	0	0	0	0	0	0	0	175.439	0	0	388.35	0	0	60.6061	0	0	0
PF0736-C.g2818-DBLa0.17	0	0	0	0	0	0	0	0	0	0	0	0	0	8.3682	0	0	0	0	0	0	0	0	0	0	0	0	0	0	0	0	0	0	0	0	0	0	0	0	0	0	0	97.0874	0	0	0	0	0	0
PT0048-C.g365-DBLa0.17	0	0	0	0	0	0	0	0	0	0	0	0	0	0	0	0	0	0	0	0	0	0	0	0	0	0	0	0	0	0	0	0	0	0	0	0	0	0	0	117.647	0	0	0	0	0	0	0	0
PA0012-C.g483-DBLa0.19	0	0	0	0	0	0	0	0	0	0	0	0	0	0	346.42	0	0	0	0	0	0	0	0	0	0	0	0	0	0	0	0	0	0	0	0	0	0	0	0	0	0	0	0	0	0	0	0	0
PF0075-C.g2416-DBLa0.20	34.1297	104.167	0	0	0	0	0	0	0	0	0	0	0	25.1046	0	0	0	0	0	0	37.8788	46.729	0	0	0	0	0	0	25.729	0	0	0	0	0	0	0	0	0	175.439	0	0	0	0	0	60.6061	0	0	0
QG0009-C.g73-DBLa0.22	0	0	0	0	0	0	0	0	0	0	0	0	0	0	739.03	0	0	0	0	0	0	0	0	0	0	0	0	0	0	0	0	0	0	0	0	0	0	0	0	0	0	0	0	0	0	0	0	0
PF0353-C.g271-DBLa0.22	0	0	0	0	0	0	0	0	0	0	0	0	0	0	1570.44	0	0	0	0	0	0	0	0	0	0	0	0	0	0	0	0	0	0	0	0	0	0	0	0	0	0	0	0	0	0	0	0	0
PT0055-C.g916-DBLa0.22	0	0	0	0	0	0	0	0	0	0	0	0	0	0	300.231	0	0	0	0	0	0	0	0	0	0	0	0	0	0	0	0	0	0	0	0	0	0	0	0	0	0	0	0	0	0	0	0	0
PT0273-C.g4550-DBLa0.22	0	52.0833	0	0	0	0	0	0	0	0	0	0	91.7431	41.841	0	0	0	0	0	0	0	23.3645	0	0	0	0	0	0	60.0343	0	0	0	0	0	0	0	0	0	0	0	270.27	0	0	0	60.6061	0	0	0
PF0776-C.g2801-DBLa0.23	0	0	0	0	0	0	0	0	0	0	0	0	0	0	0	0	0	0	0	0	0	0	0	0	0	0	0	0	0	0	0	0	0	0	0	0	0	0	0	117.647	270.27	0	0	0	0	0	0	0
PF0168-C.g902-DBLa0.24	0	52.0833	0	0	0	0	0	0	0	0	0	0	45.8716	16.7364	0	0	0	0	0	0	0	46.729	0	0	0	0	0	0	17.1527	0	0	0	0	0	0	0	0	0	0	0	0	0	0	0	0	0	0	0
PF0280-C.g448-DBLa0.4	0	0	0	0	0	0	0	0	0	0	0	0	0	0	0	0	0	0	0	0	0	0	0	0	0	0	538.543	0	0	0	0	0	0	0	0	0	0	0	0	0	0	0	0	0	0	0	0	0
PF0761-C.g768-DBLa0.4	0	0	0	0	0	0	0	0	0	0	0	0	0	0	0	0	0	0	0	0	0	0	0	0	0	0	549.102	0	0	0	0	0	0	0	0	0	0	0	0	0	0	0	0	0	0	0	0	0
PT0282-Cx.g1666-DBLa0.4	0	0	0	0	0	0	0	0	0	0	0	0	0	0	0	0	0	0	0	0	0	0	0	0	0	0	3157.34	0	0	0	0	0	0	0	0	0	0	0	0	0	0	0	0	0	0	0	0	0
PF0160-C.g646-DBLa0.5	0	0	0	0	173.41	0	0	0	0	0	0	0	0	0	0	0	0	0	0	0	0	0	0	0	0	0	0	0	0	0	0	0	0	0	0	0	0	0	0	0	0	0	0	0	0	0	0	0
PF0529-C.g477-DBLa0.5	34.1297	260.417	0	0	0	0	0	0	0	0	0	0	0	133.891	0	0	0	0	0	0	0	163.551	0	0	0	0	0	0	0	0	0	0	0	0	0	0	0	0	0	117.647	0	291.262	0	0	121.212	0	0	0
PF0731-C.g176-DBLa0.5	0	52.0833	0	73.5294	0	0	0	0	0	0	0	0	0	0	0	0	0	0	0	0	0	0	0	0	0	0	0	0	0	0	0	0	0	0	0	0	0	0	0	0	0	0	0	0	0	0	0	0
PF0228-C.g939-DBLa0.6	0	0	0	0	0	0	0	0	0	0	0	2307.69	0	0	0	0	0	0	0	0	0	0	0	4776.25	0	0	0	0	0	0	0	0	0	0	0	0	4576.27	0	0	0	0	0	0	0	0	0	0	0
PF0502-C.g993-DBLa0.6	0	0	0	0	0	0	0	0	0	0	0	0	0	0	0	0	0	0	0	0	0	0	0	215.146	0	0	0	0	0	0	0	0	0	0	0	0	0	0	0	0	0	0	0	0	0	0	0	0
QE0481-C.g1179-DBLa0.6	0	0	0	0	0	0	0	0	0	0	0	0	0	0	0	0	0	0	0	0	0	0	0	240.964	0	0	0	0	0	0	0	0	0	0	0	0	508.475	0	0	0	0	0	0	0	0	0	0	0
QG0260-C.g1362-DBLa0.6	136.519	52.0833	0	73.5294	0	0	0	0	0	0	0	0	550.459	284.519	0	0	0	0	0	0	265.152	467.29	0	0	0	0	0	0	411.664	0	0	0	0	0	0	0	0	0	350.877	117.647	0	485.437	0	0	424.242	0	0	0
QG0280-C.g1140-DBLa0.6	0	0	0	0	0	0	0	0	0	0	0	769.231	0	0	0	0	0	0	0	0	0	0	0	589.501	0	0	0	0	0	0	0	0	0	0	0	0	847.458	0	0	0	0	0	0	0	0	0	0	0
QG0288-C.g7293-DBLa0.6	102.389	104.167	0	0	0	0	0	0	0	0	0	0	0	0	0	0	0	0	0	0	0	23.3645	0	0	0	0	0	0	0	0	0	0	0	0	0	0	0	0	0	0	0	97.0874	0	0	0	0	0	0
QJ0004-C.g1333-DBLa0.6	0	0	0	0	0	0	0	0	0	0	0	0	0	25.1046	0	0	0	0	0	0	37.8788	23.3645	0	0	0	0	0	0	25.729	0	0	0	0	0	0	0	0	0	175.439	117.647	0	0	0	0	0	0	0	0
QG0133-C.g4199-DBLa0.9	0	0	0	0	2369.94	0	0	0	2500	0	0	0	0	0	0	0	0	0	0	0	0	0	0	0	0	0	0	0	0	0	0	0	0	0	0	0	0	0	0	0	0	0	0	0	0	0	0	0
PA0138-C.g2519-DBLa0.9	0	0	0	0	289.017	0	0	0	65.7895	0	0	0	0	0	0	0	0	0	0	0	0	0	0	0	0	0	0	0	0	0	0	0	0	0	0	0	0	0	0	0	0	0	0	0	0	0	0	0
PA0145-C.g69-DBLa0.9	0	0	34.2466	0	0	0	0	0	0	0	0	0	0	0	0	13.245	0	0	0	13.2567	0	0	50.3778	0	0	25.974	0	0	0	5.66251	0	0	0	0	0	0	0	0	0	0	0	0	0	75.188	0	0	0	0
PF0029-C.g121-DBLa0.9	0	0	0	0	115.607	0	0	0	0	0	0	0	0	0	0	0	0	0	0	0	0	0	0	0	0	0	0	0	0	0	0	0	0	0	0	0	0	0	0	0	0	0	0	0	0	0	0	0
PF0185-C.g424-DBLa0.9	0	0	0	0	289.017	0	0	0	526.316	0	0	0	0	0	0	0	0	0	0	0	0	0	0	0	0	0	0	0	0	0	0	0	0	0	0	0	0	0	0	0	0	0	0	0	0	0	0	0
PF0260-C.g47-DBLa0.9	0	0	0	0	0	0	0	0	131.579	0	0	0	0	0	0	0	0	0	0	0	0	0	0	0	0	0	0	0	0	0	0	0	0	0	0	0	0	0	0	0	0	0	0	0	0	0	0	0
PF0751-C.g420-DBLa0.9	0	0	0	0	173.41	0	0	0	0	0	0	0	0	0	0	0	0	0	0	0	0	0	0	0	0	0	0	0	0	0	0	0	0	0	0	0	0	0	0	0	0	0	0	0	0	0	0	0
PF0800-C.g1046-DBLa0.9	0	0	0	0	231.214	0	0	0	263.158	0	0	0	0	0	0	0	0	0	0	0	0	0	0	0	0	0	0	0	0	0	0	0	0	0	0	0	0	0	0	0	0	0	0	0	0	0	0	0
PF0823-C.g3182-DBLa0.9	0	0	0	0	173.41	0	0	0	131.579	0	0	0	0	0	0	0	0	0	0	0	0	0	0	0	0	0	0	0	0	0	0	0	0	0	0	0	0	0	0	0	0	0	0	0	0	0	0	0
PT0137-C.g797-DBLa0.9	0	0	4589.04	0	0	0	3392.86	0	0	0	0	0	0	0	0	6304.64	0	3846.15	0	4432.17	0	0	4256.93	0	0	6051.95	0	0	0	3244.62	0	0	0	0	0	5808.38	0	4529.91	0	0	5945.95	0	3047.21	6892.23	0	4000	8333.33	0
PT0257-Cx.g659-DBLa0.9	0	0	0	0	0	0	0	0	0	0	0	0	0	0	0	0	0	0	0	17.6757	0	0	0	0	0	25.974	0	0	0	0	0	0	0	0	0	119.76	0	0	0	0	0	0	42.9185	25.0627	0	0	0	0
QP0019-C.g886-CIDRa2.3	0	0	0	0	0	15.949	0	0	0	0	256.41	0	0	0	0	0	27.4098	0	45.9982	0	0	0	0	0	14.7747	0	0	18.5271	0	0	63.9753	75.03	34.3053	78.5519	90.8403	0	0	0	0	0	0	0	0	0	0	0	0	158.73
PA0138-C.g2519-CIDRa2.3	0	0	0	0	231.214	0	0	0	0	0	0	0	0	0	0	0	0	0	0	0	0	0	0	0	0	0	0	0	0	0	0	0	0	0	0	0	0	0	0	0	0	0	0	0	0	0	0	0
PF0029-C.g121-CIDRa2.3	0	0	0	0	404.624	0	0	0	0	0	0	0	0	0	0	0	0	0	0	0	0	0	0	0	0	0	0	0	0	0	0	0	0	0	0	0	0	0	0	0	0	0	0	0	0	0	0	0
PF0793-C.g641-CIDRa2.3	0	0	0	0	115.607	0	0	0	0	0	0	0	0	0	0	0	0	0	0	0	0	0	0	0	0	0	0	0	0	0	0	0	0	0	0	0	0	0	0	0	0	0	0	0	0	0	0	0
QG0144-C.g4450-CIDRa2.4	0	0	0	0	0	0	178.571	0	0	0	0	0	0	0	0	0	0	19.98	0	8.83783	0	0	0	0	0	0	0	0	0	0	0	0	0	0	0	0	0	0	0	0	0	0	0	0	0	0	0	0
PE0143-C.g1335-CIDRa2.5	0	0	0	0	0	159.49	0	0	0	0	128.205	0	0	0	0	0	63.9561	0	55.1978	0	0	0	0	0	105.885	0	0	69.4766	0	0	57.3572	102.041	94.3396	6.8306	147.615	0	0	0	0	0	0	0	0	0	0	0	0	0
QG0114-C.g3533-CIDRa2.5	0	0	0	0	0	271.132	0	0	0	0	256.41	0	0	0	0	0	324.349	0	561.178	0	0	0	0	0	300.419	0	0	208.43	0	0	324.289	486.194	360.206	317.623	590.462	0	0	0	0	0	0	0	0	0	0	0	0	714.286
PD0490-C.g593-CIDRa2.5	0	0	0	0	0	0	0	0	0	0	0	0	0	0	0	0	36.5464	0	91.9963	0	0	0	0	0	12.3122	0	0	9.26355	0	0	17.6484	18.0072	20.0114	40.9836	18.9251	0	0	0	0	0	0	0	0	0	0	0	0	0
PF0469-C.g133-CIDRa2.5	0	0	0	0	0	1642.74	0	0	0	0	3846.15	0	0	0	0	0	1525.81	0	2125.11	0	0	0	0	0	1615.37	0	0	1384.9	0	0	1588.35	1251.5	1226.42	1687.16	2077.97	0	0	0	0	0	0	0	0	0	0	0	0	1746.03
PT0092-C.g1461-CIDRa2.5	0	0	0	0	0	15.949	0	0	0	0	0	0	0	0	0	0	59.3878	0	64.3974	0	0	0	0	0	39.3992	0	0	9.26355	0	0	75.0055	33.0132	14.2939	51.2295	68.1302	0	0	0	0	0	0	0	0	0	0	0	0	0
PT0100-C.g1160-CIDRa2.5	0	0	0	0	0	63.7959	0	0	0	0	128.205	0	0	0	0	0	86.7976	0	147.194	0	0	0	0	0	64.0236	0	0	64.8448	0	0	70.5934	99.0396	97.1984	37.5683	90.8403	0	0	0	0	0	0	0	0	0	0	0	0	238.095
PT0257-Cx.g316-CIDRa2.5	0	0	0	0	0	15.949	0	0	0	0	128.205	0	0	0	0	0	0	0	0	0	0	0	0	0	0	0	0	0	0	0	4.41209	3.0012	5.71755	3.4153	0	0	0	0	0	0	0	0	0	0	0	0	0	0
QG0279-C.g1538-CIDRa2.5	0	0	0	0	0	127.592	0	0	0	0	128.205	0	0	0	0	0	242.12	0	202.392	0	0	0	0	0	182.221	0	0	115.794	0	0	99.272	198.079	160.091	17.0765	242.241	0	0	0	0	0	0	0	0	0	0	0	0	79.3651
QG0041-C.g249-CIDRa2.8	0	0	68.4932	0	0	0	0	1000	0	0	0	0	0	0	0	119.205	0	0	0	322.581	0	0	50.3778	0	0	207.792	0	0	0	249.151	0	0	0	0	0	958.084	0	0	0	0	0	0	0	100.251	0	0	0	0
PF0407-C.g305-CIDRa2.8	0	0	68.4932	0	0	0	0	1000	0	0	0	0	0	0	0	79.4702	0	49.95	0	220.946	0	0	251.889	0	0	64.9351	0	0	0	107.588	0	0	0	0	0	299.401	0	341.88	0	0	0	0	0	0	0	461.538	0	0
PT0069-C.g186-CIDRa2.8	0	0	0	0	0	0	357.143	0	0	0	0	0	0	0	0	0	0	39.96	0	44.1891	0	0	138.539	0	0	25.974	0	0	0	45.3001	0	0	0	0	0	0	0	0	0	0	0	0	85.8369	0	0	153.846	0	0
PT0137-C.g797-CIDRa2.8	0	0	753.425	0	0	0	2500	0	0	0	0	0	0	0	0	490.066	0	679.321	0	2395.05	0	0	1826.2	0	0	1662.34	0	0	0	3029.45	0	0	0	0	0	359.281	0	598.291	0	0	270.27	0	729.614	526.316	0	3076.92	0	79.3651
PT0249-Cx.g28-CIDRa2.8	0	0	136.986	0	0	0	357.143	833.333	0	0	0	0	0	0	0	13.245	0	0	0	278.392	0	0	113.35	0	0	155.844	0	0	0	317.101	0	0	0	0	0	538.922	0	0	0	0	0	0	0	25.0627	0	153.846	0	0
PD0882-C.g1606-CIDRa2.9	0	0	0	0	115.607	0	0	0	0	0	0	0	0	0	0	0	0	0	0	0	0	0	0	0	0	0	0	0	0	0	0	0	0	0	0	0	0	0	0	0	0	0	0	0	0	0	0	0
PE0125-C.g554-CIDRa3.1	0	0	0	0	0	0	0	0	0	0	0	0	0	0	1616.63	0	0	0	0	0	0	0	0	0	0	0	0	0	0	0	0	0	0	0	0	0	0	0	0	0	0	0	0	0	0	0	0	0
QG0025-C.g407-CIDRa3.1	0	0	0	0	0	0	0	0	0	0	0	0	0	0	2124.71	0	0	0	0	0	0	0	0	0	0	0	0	0	0	0	0	0	0	0	0	0	0	0	0	0	0	0	0	0	0	0	0	0
QG0091-C.g238-CIDRa3.1	204.778	208.333	0	73.5294	0	0	0	0	0	0	0	0	871.56	577.406	0	0	0	0	0	0	303.03	373.832	0	0	0	0	0	0	540.309	0	0	0	0	0	0	0	0	0	350.877	117.647	270.27	388.35	0	0	242.424	0	0	0
PF0448-C.g319-CIDRa3.1	0	0	0	0	0	0	0	0	0	0	0	0	137.615	66.9456	0	0	0	0	0	0	113.636	23.3645	0	0	0	0	0	0	17.1527	0	0	0	0	0	0	0	0	0	0	0	0	0	0	0	0	0	0	0
PF0464-C.g798-CIDRa3.1	0	0	0	0	0	0	0	0	0	0	0	0	183.486	25.1046	0	0	0	0	0	0	37.8788	23.3645	0	0	0	0	0	0	8.57633	0	0	0	0	0	0	0	0	0	0	0	0	0	0	0	0	0	0	0
PF0621-C.g116-CIDRa3.1	68.2594	312.5	0	0	0	0	0	0	0	454.545	0	0	45.8716	167.364	0	0	0	0	0	0	0	0	0	0	0	0	0	0	25.729	0	0	0	0	0	0	0	0	0	175.439	0	270.27	97.0874	0	0	181.818	0	0	0
PF0650-C.g10423-CIDRa3.1	68.2594	208.333	0	0	0	0	0	0	0	0	0	0	45.8716	117.155	0	0	0	0	0	0	151.515	23.3645	0	0	0	0	0	0	42.8816	0	0	0	0	0	0	0	0	0	0	0	0	97.0874	0	0	60.6061	0	0	0
PF0675-C.g67-CIDRa3.1	784.983	1250	0	514.706	0	0	0	0	0	303.03	0	0	1788.99	1523.01	0	0	0	0	0	0	1136.36	23.3645	0	0	0	0	0	0	1758.15	0	0	0	0	0	0	0	0	0	1052.63	705.882	270.27	1359.22	0	0	1636.36	0	0	0
PF0718-C.g5185-CIDRa3.1	0	0	0	0	0	0	0	0	0	0	0	0	0	0	184.758	0	0	0	0	0	0	0	0	0	0	0	0	0	0	0	0	0	0	0	0	0	0	0	0	0	0	0	0	0	0	0	0	0
PT0199-C.g710-CIDRa3.1	34.1297	781.25	0	73.5294	0	0	0	0	0	0	0	0	366.972	301.255	0	0	0	0	0	0	113.636	0	0	0	0	0	0	0	162.95	0	0	0	0	0	0	0	0	0	526.316	235.294	0	485.437	0	0	606.061	0	0	0
QG0197-C.g1660-CIDRa3.1	0	0	0	0	0	0	0	0	0	0	0	0	45.8716	0	0	0	0	0	0	0	0	0	0	0	0	0	0	0	0	0	0	0	0	0	0	0	0	0	0	117.647	0	0	0	0	0	0	0	0
PF0258-C.g304-CIDRa3.1	0	0	0	0	0	0	0	0	0	0	0	0	0	0	669.746	0	0	0	0	0	0	0	0	0	0	0	0	0	0	0	0	0	0	0	0	0	0	0	0	0	0	0	0	0	0	0	0	0
PF0228-C.g939-CIDRa3.2	0	0	0	0	0	0	0	0	0	0	0	1538.46	0	0	0	0	0	0	0	0	0	0	0	1643.72	0	0	0	0	0	0	0	0	0	0	0	0	1186.44	0	0	0	0	0	0	0	0	0	0	0
PT0236-Cx.g1602-CIDRa3.2	0	0	0	0	0	0	0	0	0	0	0	769.231	0	0	0	0	0	0	0	0	0	0	0	309.811	0	0	0	0	0	0	0	0	0	0	0	0	508.475	0	0	0	0	0	0	0	0	0	0	0
PT0282-Cx.g1666-CIDRa6	0	0	0	0	0	0	0	0	0	0	0	0	0	0	0	0	0	0	0	0	0	0	0	0	0	0	1689.55	0	0	0	0	0	0	0	0	0	0	0	0	0	0	0	0	0	0	0	0	0
SenT230.08.g340-DBLd1	0	0	0	0	520.231	0	0	0	328.947	0	0	0	0	0	0	0	0	0	0	0	0	0	0	0	0	0	10.5597	0	0	0	0	0	0	0	0	0	0	0	0	0	0	0	0	0	0	0	0	0
SenT230.08.g340-CIDRb1	0	0	0	0	404.624	0	0	0	131.579	0	0	0	0	0	0	0	0	0	0	0	0	0	0	0	0	0	0	0	0	0	0	0	0	0	0	0	0	0	0	0	0	0	0	0	0	0	0	0
QP0235-C.g669-DBLd1	0	0	0	0	57.8035	0	0	0	131.579	0	0	0	0	0	0	0	0	0	0	0	0	0	0	0	0	0	0	0	0	0	0	0	0	0	0	0	0	0	0	0	0	0	0	0	0	0	0	0
QP0205-C.g2690-DBLd1	0	0	0	0	0	0	0	166.667	0	0	0	0	0	0	0	0	0	0	18.3993	0	0	0	0	0	22.162	0	0	9.26355	0	0	8.82418	9.0036	2.85878	23.9071	0	0	0	85.4701	0	0	0	0	42.9185	0	0	0	0	79.3651
QP0073-C.g755-DBLd1	0	0	34.2466	0	0	0	0	0	0	0	0	0	0	0	0	13.245	0	9.99001	0	8.83783	0	0	37.7834	0	0	0	0	0	0	16.9875	0	0	0	0	0	0	0	85.4701	0	0	0	0	0	0	0	307.692	0	0
QM0007-C.g685-CIDRb1	0	0	0	73.5294	0	0	0	0	0	151.515	0	0	45.8716	50.2092	0	0	0	0	0	0	0	46.729	0	0	0	0	0	0	0	0	0	0	0	0	0	0	0	0	0	0	0	0	0	0	0	0	0	0
QG0295-C.g1832-DBLd1	0	0	0	0	0	15.949	0	0	0	0	0	0	0	0	0	0	31.9781	0	0	0	0	0	0	0	9.84979	0	0	64.8448	0	0	22.0604	15.006	57.1755	17.0765	22.7101	0	0	0	0	0	0	0	0	0	0	0	0	79.3651
QG0266-C.g7633-CIDRb1	204.778	0	0	147.059	0	0	0	0	0	151.515	0	0	45.8716	167.364	0	0	0	0	0	0	37.8788	233.645	0	0	0	0	0	0	68.6106	0	0	0	0	0	0	0	0	0	175.439	0	0	0	0	0	0	0	0	0
QG0251-C.g3796-DBLd1	0	0	0	0	0	0	0	0	0	0	0	0	0	0	0	0	0	0	0	0	0	0	0	0	0	0	105.597	0	0	0	0	0	0	0	0	0	0	0	0	0	0	0	0	0	0	0	0	0
QG0247-C.g2328-CIDRb1	0	0	0	0	0	0	0	0	0	151.515	0	0	0	25.1046	0	0	0	0	0	0	0	0	0	0	0	0	0	0	0	0	0	0	0	0	0	0	0	0	0	0	0	0	0	0	0	0	0	0
QG0212-C.g1559-DBLd1	0	0	0	0	0	0	0	0	0	0	0	0	0	0	0	0	0	0	0	0	0	0	0	0	0	0	253.432	0	0	0	0	0	0	0	0	0	0	0	0	0	0	0	0	0	0	0	0	0
QG0140-C.g4017-CIDRb1	34.1297	0	0	0	0	0	0	0	0	303.03	0	0	0	33.4728	0	0	0	0	0	0	0	116.822	0	0	0	0	0	0	8.57633	0	0	0	0	0	0	0	0	0	0	0	0	0	0	0	0	0	0	0
QG0081-C.g2715-DBLd1	0	0	0	0	0	0	0	0	0	0	0	769.231	0	0	0	0	0	0	0	0	0	0	0	51.6351	0	0	0	0	0	0	0	0	0	0	0	0	0	0	0	0	0	0	0	0	0	0	0	0
QG0081-C.g2715-CIDRb6	0	0	0	0	0	0	0	0	0	0	0	1538.46	0	0	0	0	0	0	0	0	0	0	0	68.8468	0	0	0	0	0	0	0	0	0	0	0	0	0	0	0	0	0	0	0	0	0	0	0	0
QG0069-C.g164-DBLd1	0	0	0	0	115.607	0	0	0	263.158	0	0	0	0	0	0	0	0	0	0	0	0	0	0	0	0	0	0	0	0	0	0	0	0	0	0	0	0	0	0	0	0	0	0	0	0	0	0	0
QG0067-C.g455-CIDRb1	0	0	0	0	115.607	0	0	0	197.368	0	0	0	0	0	0	0	0	0	0	0	0	0	0	0	0	0	0	0	0	0	0	0	0	0	0	0	0	0	0	0	0	0	0	0	0	0	0	0
QG0063-C.g2730-DBLd1	0	0	0	0	0	31.8979	0	0	0	0	0	0	0	0	0	0	45.683	0	0	0	0	0	0	0	24.6245	0	0	92.6355	0	0	30.8846	12.0048	48.5992	0	11.355	0	0	0	0	0	0	0	0	0	0	153.846	0	79.3651
QG0051-C.g1804-DBLd1	0	0	0	0	0	0	0	0	0	0	0	0	0	0	0	0	0	0	0	0	0	0	0	0	0	0	390.707	0	0	0	0	0	0	0	0	0	0	0	0	0	0	0	0	0	0	0	0	0
PT0210-C.g2297-DBLd6	0	0	0	0	0	0	0	0	0	0	0	0	0	0	0	0	0	0	0	0	0	0	0	0	0	0	0	0	0	0	0	0	0	0	0	0	0	0	0	117.647	0	0	0	0	0	0	0	0
PT0210-C.g1137-DBLd1	580.205	0	0	661.765	0	0	0	0	0	909.091	0	0	183.486	41.841	0	0	0	0	0	0	681.818	210.28	0	0	0	0	0	0	463.122	0	0	0	0	0	0	0	0	0	526.316	823.529	0	291.262	0	0	666.667	0	0	0
PT0210-C.g1137-CIDRb1	477.816	0	0	441.176	0	0	0	0	0	1515.15	0	0	550.459	150.628	0	0	0	0	0	0	1022.73	327.103	0	0	0	0	0	0	668.954	0	0	0	0	0	0	0	0	0	701.754	1176.47	0	388.35	0	0	484.848	0	0	0
PT0192-Cx.g1772-DBLd1	0	0	0	0	0	0	0	0	0	0	0	769.231	0	0	0	0	0	0	0	0	0	0	0	47.3322	0	0	0	0	0	0	0	0	0	0	0	0	0	0	0	0	0	0	0	0	0	0	0	0
PT0192-Cx.g1772-CIDRb6	0	0	0	0	0	0	0	0	0	0	0	1538.46	0	0	0	0	0	0	0	0	0	0	0	124.785	0	0	0	0	0	0	0	0	0	0	0	0	0	0	0	0	0	0	0	0	0	0	0	0
PT0150-C.g1545-DBLd1	0	0	0	0	0	0	0	0	0	0	0	0	0	0	0	0	0	0	0	0	0	0	0	0	0	0	0	0	0	0	0	0	0	0	0	0	0	0	0	117.647	0	0	0	0	0	0	0	0
PT0127-C.g1539-DBLd1	0	0	0	0	0	0	0	0	0	0	0	0	0	92.0502	0	0	0	0	0	0	37.8788	23.3645	0	0	0	0	0	0	0	0	0	0	0	0	0	0	0	0	0	0	0	0	0	0	0	0	0	0
PT0124-C.g1026-DBLd1	0	0	0	0	173.41	0	0	0	328.947	0	0	0	0	0	0	0	0	0	0	0	0	0	0	0	0	0	0	0	0	0	0	0	0	0	0	0	0	0	0	0	0	0	0	0	0	0	0	0
PT0102-C.g632-DBLd1	34.1297	0	0	0	0	0	0	0	0	0	0	0	45.8716	8.3682	0	0	0	0	0	0	0	23.3645	0	0	0	0	0	0	0	0	0	0	0	0	0	0	0	0	0	235.294	0	97.0874	0	0	0	0	0	0
PT0101-C.g613-CIDRb3	0	0	0	0	0	0	178.571	0	0	0	0	0	0	0	0	39.7351	0	0	0	0	0	0	0	0	0	0	0	0	0	0	0	0	0	0	0	0	0	0	0	0	0	0	0	0	0	0	0	0
PT0048-C.g411-DBLd1	0	0	0	0	0	0	0	0	0	0	0	0	91.7431	8.3682	0	0	0	0	0	0	37.8788	0	0	0	0	0	0	0	0	0	0	0	0	0	0	0	0	0	0	0	0	0	0	0	0	0	0	0
PR0150-C.g741-CIDRb1	0	0	0	0	0	0	0	0	197.368	0	0	0	0	0	0	0	0	0	0	0	0	0	0	0	0	0	0	0	0	0	0	0	0	0	0	0	0	0	0	0	0	0	0	0	0	0	0	0
PR0142-C.g298-DBLd3	0	0	0	0	0	0	0	0	0	0	0	0	0	0	0	0	0	0	0	0	0	0	0	0	0	0	0	0	0	0	0	0	0	0	0	0	0	0	0	117.647	0	0	0	0	0	0	0	0
PR0135-C.g156-DBLd1	0	0	0	0	0	0	0	0	0	0	0	0	0	8.3682	0	0	0	0	0	0	0	0	0	0	0	0	0	0	8.57633	0	0	0	0	0	0	0	0	0	0	117.647	0	0	0	0	60.6061	0	0	0
PM0049-C.g205-DBLd1	0	0	0	0	0	0	0	0	0	0	0	0	91.7431	33.4728	0	0	0	0	0	0	75.7576	0	0	0	0	0	0	0	0	0	0	0	0	0	0	0	0	0	0	0	0	0	0	0	0	0	0	0
PM0018-C.g631-DBLd1	0	0	0	0	0	0	0	0	0	0	0	0	0	0	0	0	0	0	0	0	0	0	0	0	0	0	295.671	0	0	0	0	0	0	0	0	0	0	0	0	0	0	0	0	0	0	0	0	0
PF0772-C.g3221-DBLd1	0	0	0	0	0	0	0	0	0	0	0	0	0	0	0	0	0	0	0	0	0	0	0	0	0	0	0	0	0	0	0	0	0	0	0	0	0	0	0	117.647	0	0	0	0	0	0	0	0
PF0771-C.g10883-DBLd1	0	52.0833	0	0	0	0	0	0	0	606.061	0	0	0	0	0	0	0	0	0	0	0	0	0	0	0	0	0	0	0	0	2.20604	0	0	0	0	0	0	0	0	0	0	0	0	0	0	0	0	0
PF0758-C.g42-DBLd1	0	0	1369.86	0	0	223.285	357.143	1500	0	0	0	0	0	0	0	52.9801	717.222	1248.75	496.78	600.972	0	0	251.889	0	908.643	0	0	528.022	0	486.976	1398.63	648.259	966.266	1270.49	87.0553	0	0	1794.87	0	0	0	0	1587.98	150.376	0	307.692	0	1111.11
PF0758-C.g42-CIDRb1	0	0	1130.14	0	0	111.643	0	2666.67	0	0	0	0	0	0	0	0	653.266	1598.4	855.566	539.107	0	0	705.29	0	1145.04	0	0	389.069	0	702.152	849.327	678.271	734.706	2107.24	162.755	0	0	1452.99	0	0	0	0	1759.66	125.313	0	307.692	0	1507.94
PF0730-C.g694-DBLd1	0	0	0	0	0	0	178.571	0	0	0	0	0	0	0	0	0	0	0	0	13.2567	0	0	0	0	0	0	0	0	0	5.66251	0	0	0	0	0	0	0	0	0	0	0	0	0	0	0	0	0	0
PF0704-C.g721-DBLd1	0	0	0	0	0	0	0	0	0	0	0	0	0	0	0	0	0	0	0	0	0	0	0	0	0	0	0	0	0	0	0	0	0	0	0	0	0	0	0	117.647	0	0	0	0	0	0	0	0
PF0700-C.g805-DBLd1	0	0	0	0	115.607	0	0	0	131.579	0	0	0	0	0	0	0	0	0	0	0	0	0	0	0	0	0	0	0	0	0	0	0	0	0	0	0	0	0	0	0	0	0	0	0	0	0	0	0
PF0583-Cx.g652-CIDRb1	136.519	0	0	882.353	0	0	0	0	0	303.03	0	0	91.7431	133.891	0	0	0	0	0	0	151.515	257.009	0	0	0	0	0	0	17.1527	0	0	0	0	0	0	0	0	0	175.439	0	0	0	0	0	181.818	0	0	0
PF0583-C.g731-CIDRb1	238.908	0	0	514.706	0	0	0	0	0	303.03	0	0	91.7431	175.732	0	0	0	0	0	0	113.636	233.645	0	0	0	0	0	0	0	0	0	0	0	0	0	0	0	0	0	0	0	97.0874	0	0	0	0	0	0
PF0507-C.g80-DBLd1	34.1297	0	0	0	0	0	0	0	0	0	0	0	0	0	0	0	0	0	0	0	0	70.0935	0	0	0	0	0	0	8.57633	0	0	0	0	0	0	0	0	0	0	0	0	0	0	0	0	0	0	0
PF0504-C.g15-CIDRb1	0	0	239.726	0	0	127.592	178.571	1666.67	0	0	0	0	0	0	0	13.245	301.508	759.241	367.985	145.824	0	0	541.562	0	430.928	246.753	0	282.538	0	356.738	346.349	153.061	174.385	1229.51	140.045	0	0	0	0	0	0	0	643.777	25.0627	0	153.846	0	79.3651
PF0487-C.g532-DBLd1	0	0	0	0	0	0	0	0	0	0	0	0	45.8716	0	0	0	0	0	0	0	0	0	0	0	0	0	0	0	0	0	0	0	0	0	0	0	0	0	0	235.294	270.27	97.0874	0	0	0	0	0	0
PF0398-C.g741-DBLd1	819.113	0	0	955.882	0	0	0	0	0	909.091	0	0	779.817	184.1	0	0	0	0	0	0	909.091	490.654	0	0	0	0	0	0	754.717	0	0	0	0	0	0	0	0	0	1578.95	1411.76	0	0	0	0	1212.12	0	0	0
PF0398-C.g741-CIDRb1	1672.35	0	0	1029.41	0	0	0	0	0	2272.73	0	0	871.56	460.251	0	0	0	0	0	0	1553.03	1285.05	0	0	0	0	0	0	1758.15	0	0	0	0	0	0	0	0	0	1929.82	1176.47	0	97.0874	0	0	1090.91	0	0	0
PF0366-C.g449-DBLd1	0	0	0	0	0	0	0	0	0	151.515	0	0	0	0	0	0	0	0	9.19963	0	0	0	0	0	0	0	0	0	0	0	0	0	0	0	0	0	0	0	0	0	0	0	0	0	0	0	0	0
PF0286-C.g334-DBLd1	68.2594	0	0	220.588	0	0	0	0	0	0	0	0	183.486	108.787	0	0	0	0	0	0	37.8788	0	0	0	0	0	0	0	0	0	0	0	0	0	0	0	0	0	0	588.235	270.27	291.262	0	0	121.212	0	0	0
PF0250-C.g1365-CIDRb1	0	0	0	0	0	0	0	0	197.368	0	0	0	0	0	0	0	0	0	0	0	0	0	0	0	0	0	0	0	0	0	0	0	0	0	0	0	0	0	0	0	0	0	0	0	0	0	0	0
PF0153-C.g1529-DBLd1	0	0	0	0	0	0	0	0	0	0	0	0	0	0	0	0	0	0	0	0	0	0	0	0	0	0	0	0	0	0	0	0	0	0	0	0	0	0	0	117.647	0	0	0	0	0	0	0	0
PF0109-C.g1019-CIDRb1	68.2594	0	0	0	0	0	0	0	0	303.03	0	0	0	50.2092	0	0	0	0	0	0	37.8788	23.3645	0	0	0	0	0	0	17.1527	0	0	0	0	0	0	0	0	0	0	0	0	0	0	0	0	0	0	0
PF0108-C.g442-DBLd1	136.519	0	0	220.588	0	0	0	0	0	151.515	0	0	183.486	209.205	0	0	0	0	0	0	719.697	23.3645	0	0	0	0	0	0	17.1527	0	0	0	0	0	0	0	0	0	350.877	117.647	0	485.437	0	0	121.212	0	0	0
PF0101-C.g1262-DBLd1	0	0	0	0	0	0	0	0	0	0	0	0	0	0	0	0	4.5683	9.99001	27.5989	0	0	0	12.5945	0	9.84979	0	0	23.1589	0	5.66251	19.8544	3.0012	20.0114	40.9836	7.57002	0	0	0	0	0	0	0	42.9185	0	0	153.846	0	0
PF0101-C.g1262-CIDRb1	0	0	445.205	0	0	31.8979	178.571	333.333	0	0	0	0	0	0	0	0	173.595	549.451	183.993	83.9593	0	0	642.317	0	344.743	246.753	0	412.228	0	192.525	337.525	228.091	240.137	806.011	102.195	0	0	0	0	0	0	0	557.94	0	0	153.846	0	79.3651
PF0069-C.g342-DBLd5	0	0	0	0	0	0	0	0	0	0	0	0	91.7431	0	0	0	0	0	0	0	37.8788	0	0	0	0	0	0	0	0	0	0	0	0	0	0	0	0	0	0	235.294	0	0	0	0	0	0	0	0
PF0057-C.g857-DBLd1	0	0	34.2466	0	0	15.949	0	0	0	0	0	0	0	0	0	0	13.7049	0	0	35.3513	0	0	25.1889	0	14.7747	0	0	64.8448	0	11.325	72.7995	15.006	42.8816	129.781	15.14	0	0	0	0	0	0	0	85.8369	0	0	0	0	0
PF0038-C.g794-CIDRb1	0	0	0	0	173.41	0	0	0	0	0	0	0	0	0	0	0	0	0	0	0	0	0	0	0	0	0	0	0	0	0	0	0	0	0	0	0	0	0	0	0	0	0	0	0	0	0	0	0
PF0009-C.g43-DBLd1	0	0	0	0	115.607	0	0	0	0	0	0	0	0	0	0	0	0	0	0	0	0	0	0	0	0	0	0	0	0	0	0	0	0	0	0	0	0	0	0	0	0	0	0	0	0	0	0	0
PF0009-C.g43-CIDRb1	0	0	0	0	57.8035	0	0	0	394.737	0	0	0	0	0	0	0	0	0	0	0	0	0	0	0	0	0	0	0	0	0	0	0	0	0	0	0	0	0	0	0	0	0	0	0	0	0	0	0
PE0127-C.g2711-DBLd1	0	0	0	0	0	0	0	0	0	0	0	0	0	0	0	0	0	29.97	0	17.6757	0	0	12.5945	0	0	0	0	0	0	0	0	0	0	0	0	0	0	341.88	0	0	0	0	0	0	0	0	0	0
PD0867-C.g265-CIDRb1	136.519	0	0	73.5294	0	0	0	0	0	151.515	0	0	0	58.5774	0	0	0	0	0	0	37.8788	70.0935	0	0	0	0	0	0	51.458	0	0	0	0	0	0	0	0	0	0	0	0	0	0	0	0	0	0	0
PD0538-C.g23-DBLd1	0	52.0833	0	0	57.8035	0	0	0	0	0	0	0	0	0	0	0	0	0	0	0	0	0	12.5945	0	0	0	0	0	0	0	4.41209	0	0	0	0	0	0	0	175.439	0	0	0	0	0	0	0	0	0
PA0228-C.g4655-DBLd1	0	0	0	0	173.41	0	0	0	65.7895	0	0	0	0	0	0	0	0	0	0	0	0	0	0	0	0	0	0	0	0	0	0	0	0	0	0	0	0	0	0	0	0	0	0	0	0	0	0	0
PA0217-C.g2069-DBLd1	0	0	0	0	0	0	0	0	0	0	0	0	0	0	0	0	0	0	0	0	0	0	0	0	0	0	200.634	0	0	0	0	0	0	0	0	0	0	0	0	0	0	0	0	0	0	0	0	0
PA0217-C.g2069-CIDRb1	0	0	0	0	0	0	0	0	0	0	0	0	0	0	0	0	0	0	0	0	0	0	0	0	0	0	137.276	0	0	0	0	0	0	0	0	0	0	0	0	0	0	0	0	0	0	0	0	0
PA0216-C.g1447-DBLd1	68.2594	0	0	73.5294	0	0	0	0	0	0	0	0	0	16.7364	0	0	0	0	0	0	37.8788	0	0	0	0	0	0	0	0	0	0	0	0	0	0	0	0	0	0	0	0	0	0	0	60.6061	0	0	0
PA0187-C.g799-DBLd1	0	0	0	0	0	0	0	0	0	0	0	0	0	0	0	0	0	0	0	0	0	0	0	0	0	0	0	0	0	0	0	0	0	0	0	0	0	0	0	117.647	0	0	0	0	0	0	0	0
PA0008-C.g847-DBLd1	0	0	0	0	231.214	0	0	0	263.158	0	0	0	0	0	0	0	0	0	0	0	0	0	0	0	0	0	0	0	0	0	0	0	0	0	0	0	0	0	0	0	0	0	0	0	0	0	0	0
PA0008-C.g847-CIDRb1	0	0	0	0	578.035	0	0	0	855.263	0	0	0	0	0	0	0	0	0	0	0	0	0	0	0	0	0	0	0	0	0	0	0	0	0	0	0	0	0	0	0	0	0	0	0	0	0	0	0
PF0097-C.g493-DBLb9	0	0	0	0	0	0	357.143	0	0	0	0	0	0	0	0	291.391	0	0	0	0	0	0	0	0	0	0	0	0	0	0	0	0	0	0	0	0	0	0	0	0	0	0	0	0	0	0	0	0
PF0268-C.g664-DBLb9	0	0	0	0	0	0	0	0	0	0	0	0	0	0	0	317.881	0	0	0	0	0	0	0	0	0	38.961	0	0	0	0	0	0	0	0	0	0	0	0	0	0	0	0	0	0	0	0	0	0
PM0049-C.g529-DBLb9	0	0	0	0	0	0	0	0	0	0	0	0	0	0	0	105.96	0	0	0	0	0	0	0	0	0	0	0	0	0	0	0	0	0	0	0	0	0	0	0	0	0	0	0	0	0	0	0	0
PT0101-C.g613-DBLb9	0	0	0	0	0	0	357.143	0	0	0	0	0	0	0	0	119.205	0	0	0	0	0	0	0	0	0	0	0	0	0	0	0	0	0	0	0	0	0	0	0	0	0	0	0	0	0	0	0	0
QG0144-C.g4323-ATSA1	0	0	0	0	0	0	0	0	0	0	0	0	0	0	0	0	0	0	0	0	0	0	0	0	0	90.9091	0	0	0	130.238	0	0	0	0	0	0	0	0	0	0	0	0	0	0	0	0	0	0
PA0217-C.g651-ATSA1	0	0	0	0	0	0	0	0	0	0	0	0	0	0	0	0	0	0	0	0	0	0	0	0	0	0	0	0	0	147.225	0	0	0	0	0	0	0	0	0	0	0	0	0	0	0	0	0	0
PD0543-C.g389-ATSA1	0	0	0	0	0	0	0	0	0	0	0	0	0	0	0	0	0	0	0	0	0	0	0	0	0	64.9351	0	0	0	96.2627	0	0	0	0	0	0	0	0	0	0	0	0	0	0	0	0	0	0
PF0590-C.g528-ATSB1	0	0	0	0	0	0	357.143	0	0	0	0	0	0	0	0	0	9.13659	0	18.3993	17.6757	0	0	37.7834	0	0	0	0	0	0	28.3126	2.20604	12.0048	0	0	0	0	0	0	0	0	0	0	0	0	0	0	0	0
PFKE01.g326-ATSB1	136.519	0	0	0	0	0	0	0	0	0	0	0	0	0	0	0	0	0	0	0	0	0	0	0	0	0	0	0	0	0	0	0	0	0	0	0	0	0	0	0	0	0	0	0	0	0	0	0
PH0233-C.g436-ATSB1	0	0	0	0	0	0	178.571	166.667	0	0	0	0	0	0	0	0	4.5683	0	27.5989	17.6757	0	0	62.9723	0	0	0	0	0	0	11.325	0	9.0036	0	0	0	0	0	0	0	0	0	0	0	0	0	0	0	0
PV0202-C.g33-ATSB1	0	156.25	0	0	0	0	0	0	0	0	0	0	0	0	0	0	0	0	0	0	0	0	0	0	0	0	0	0	0	0	0	0	0	0	0	0	0	0	0	0	0	0	0	0	0	0	0	0
PH0596-C.g46-ATSB1	0	52.0833	0	0	0	0	0	0	0	0	0	0	0	0	0	0	0	0	0	0	0	0	0	0	0	0	0	0	0	0	0	0	0	0	0	0	0	0	0	0	0	97.0874	0	0	0	0	0	0
PH0112-C.g41-ATSB13	0	0	0	0	0	0	0	0	0	0	0	0	0	0	0	0	0	0	0	0	0	0	0	0	0	0	190.074	0	0	0	0	0	0	0	0	0	0	0	0	0	0	0	0	0	0	0	0	0
PV0046-C.g57-ATSB13	0	0	0	0	0	0	0	0	0	0	0	0	0	0	0	0	0	0	0	0	0	0	0	0	0	0	105.597	0	0	0	0	0	0	0	0	0	0	0	0	0	0	0	0	0	0	0	0	0
PV0333-C.g813-ATSB15	0	0	0	0	0	0	0	0	0	0	0	0	0	0	0	0	0	0	0	0	0	0	0	0	0	0	0	0	0	0	0	0	0	10.2459	0	0	0	0	0	117.647	0	0	0	0	0	0	0	0
PH0126-CW.g90-ATSB15	0	0	0	0	0	0	178.571	0	0	0	0	0	0	0	0	0	0	0	0	0	0	0	0	0	0	0	0	0	0	28.3126	0	9.0036	0	0	0	0	0	0	0	0	0	0	0	0	0	0	0	0
PT0034-C.g724-ATSB15	0	104.167	0	0	0	0	0	0	0	0	0	0	0	0	0	0	0	0	0	0	0	0	0	0	0	0	0	0	0	0	0	0	0	0	0	0	0	0	0	0	0	0	0	0	0	0	0	0
PH0112-C.g64-ATSB16	170.648	0	0	0	0	0	0	0	0	0	0	0	0	0	0	0	0	0	0	0	0	0	0	0	0	0	0	0	0	0	0	0	0	0	0	0	0	0	0	0	0	0	0	0	0	0	0	0
PV0241-C.g31-ATSB17	102.389	0	0	0	0	0	0	0	0	0	0	0	0	0	0	0	0	0	0	0	0	0	0	0	0	0	0	0	0	0	0	0	0	0	0	0	0	0	0	0	0	0	0	0	0	0	0	0
PFKE12.g8-ATSB18	0	0	0	0	0	0	0	166.667	0	0	0	0	0	0	0	0	13.7049	0	9.19963	0	0	0	12.5945	0	0	0	0	0	0	0	2.20604	3.0012	0	0	0	0	0	0	0	0	0	0	0	0	0	0	0	79.3651
PV0204-C.g42-ATSB19	0	0	0	0	0	0	0	0	0	0	0	0	0	0	0	0	0	0	0	0	0	0	0	0	0	0	232.313	0	0	0	0	0	0	0	0	0	0	0	0	0	0	0	0	0	0	0	0	0
QG0262-C.g794-ATSB19	0	0	0	0	0	0	0	0	0	0	0	0	0	0	0	0	0	0	0	0	0	0	0	0	0	0	475.185	0	0	0	0	0	0	0	0	0	0	0	0	0	0	0	0	0	0	0	0	0
PV0120-C.g104-ATSB2	136.519	0	0	0	0	0	0	0	0	0	0	0	0	0	0	0	0	0	0	0	0	0	0	0	0	0	0	0	0	0	0	0	0	0	0	0	0	0	0	0	0	194.175	0	0	0	0	0	0
PH0141-CW.g5-ATSB20	0	0	0	0	0	0	0	0	0	0	0	0	0	0	0	13.245	13.7049	9.99001	9.19963	0	0	0	25.1889	0	0	0	0	0	0	33.9751	2.20604	0	2.85878	17.0765	0	0	0	0	0	0	0	0	0	0	0	0	0	0
PT0264-C.g599-ATSB22	0	0	0	0	0	0	0	333.333	0	0	0	0	0	0	0	13.245	0	0	9.19963	8.83783	0	0	0	0	0	0	0	0	0	0	0	6.0024	0	0	0	0	0	0	0	0	0	0	0	0	0	0	0	0
PV0046-C.g61-ATSB4	0	0	0	0	0	15.949	178.571	166.667	0	0	0	0	0	0	0	0	9.13659	0	27.5989	0	0	0	25.1889	0	0	0	0	0	0	0	2.20604	6.0024	0	0	0	0	0	0	0	0	0	0	42.9185	0	0	0	0	0
PFKE11.g671-ATSB5	0	0	0	0	0	0	0	0	0	0	0	0	0	0	0	0	0	0	0	0	0	0	0	0	0	0	126.716	0	0	0	0	0	0	0	0	0	0	0	0	0	0	0	0	0	0	0	0	0
PD0580-C.g611-ATSB7	0	0	0	0	0	0	0	0	197.368	0	0	0	0	0	0	0	0	0	0	0	0	0	0	0	0	0	0	0	0	0	0	0	0	3.4153	0	0	0	0	0	0	0	0	0	0	0	0	0	0
PF0638-C.g8678-ATSB7	0	0	0	0	0	0	0	0	0	0	0	0	0	0	0	0	0	0	0	0	0	0	0	0	0	0	116.156	0	0	0	0	0	0	0	0	0	0	0	0	0	0	0	0	0	0	0	0	0
PH0719-C.g67-ATSB7	0	0	0	0	0	0	0	0	0	0	0	0	0	0	0	0	0	0	0	0	0	0	0	0	0	0	147.835	0	0	0	0	0	0	0	0	0	0	0	0	0	0	0	0	0	0	0	0	0
PH0519-C.g63-ATSB7	34.1297	0	0	0	115.607	0	0	0	1052.63	0	0	0	0	0	0	0	0	0	0	0	0	0	0	0	0	0	0	0	0	0	0	0	0	0	0	0	0	0	0	0	0	0	0	0	0	0	0	0
PH0112-C.g2-ATSB8	0	0	0	0	0	0	178.571	0	0	0	0	0	0	0	0	0	0	0	0	0	0	0	0	0	0	0	0	0	0	11.325	0	3.0012	0	0	0	0	0	0	0	0	0	0	0	0	0	0	0	0
PV0127-C.g18-ATSB8	102.389	0	0	0	0	0	0	0	0	0	0	0	0	0	0	0	0	0	0	0	0	0	0	0	0	0	0	0	0	0	0	0	0	3.4153	0	0	0	0	0	117.647	0	0	0	0	0	0	0	0
PF0675-C.g67-DBLpam1	0	0	0	0	0	0	0	0	0	0	0	0	0	66.9456	0	0	0	0	0	0	75.7576	0	0	0	0	0	0	0	25.729	0	0	0	0	0	0	0	0	0	0	0	0	0	0	0	0	0	0	0
