# Supplementary material for: Plasmodium falciparum expresses fewer var genes at lower levels during asymptomatic dry season infections than clinical malaria cases
Source: PLoS Pathog. 2025 Jun 10;21(6):e1013210. doi: 10.1371/journal.ppat.1013210 (PMC12151486; doi:10.1371/journal.ppat.1013210)
Supplement: S3 Table — Only cells with more than three var mapping reads were included. Expression of var domains included in a database of 200.000 vars and one million var domains [19] in the 41 iRBCs collected during a clinical malaria case in the wet season. (XLSX) [file ppat.1013210.s010.xlsx]

## Sheet: Supplementary_Table3_MAL
S Table 3. var gene expression in single cells from a clinical malaria case in the wet season by SMARTSeq Only cells with more than three var mapping reads were included.
Expression of var domains included in a database of 200.000 vars and one million var domains [19] in the 41 iRBCs collected during a clinical malaria case in the wet season.
	L06E02	L05F01	L01F02	L06G01	L01G02	L05H01	L06H02	L06F03	L02F04	L05G04	L06H03	L01A02	L05A01	L01B01	L05B07	L01B08	L01B02	L01C07	L01C01	L01D07	L01C02	L01E08	L01D01	L01F07	L01D02	L01E01	L02A03	L02A04	L02A10	L02B03	L02B04	L02C09	L02C03	L02C04	L02D03	L02E09	L02D04	L02E10	L06E03	L02G09	L02E04
PA0040-C.g589-NTSA8	0	0	0	0	0	0	0	0	0	0	0	0	0	0	937.5	0	0	0	0	0	0	0	0	0	0	0	0	0	0	0	0	0	0	0	0	0	0	0	0	0	0
PH0547-C.g88-NTSA8	0	0	0	0	0	0	0	0	0	0	0	0	0	0	416.667	0	0	0	0	0	0	0	0	0	0	0	0	0	0	0	0	0	0	0	0	0	0	0	0	0	0
QC0172-C.g669-NTSA8	0	0	0	0	0	0	0	0	0	0	0	0	0	0	1250	0	0	0	0	0	0	0	0	0	0	0	0	0	0	0	0	0	0	0	0	0	0	0	0	0	0
QG0043-C.g372-NTSB3	0	0	0	0	0	0	0	0	0	0	0	0	0	0	0	0	0	0	0	0	0	0	0	0	0	0	0	0	0	0	272.232	0	0	0	0	0	0	0	0	0	0
QG0153-C.g6987-NTSB3	0	0	0	0	0	625.567	0	0	0	0	0	0	0	0	0	0	0	0	0	0	0	0	0	0	0	0	0	0	0	0	0	0	0	0	0	0	0	0	0	0	0
QM0035-C.g660-NTSB3	0	0	0	0	0	0	0	0	0	0	0	0	0	0	0	0	0	0	0	0	0	0	0	0	0	0	0	0	0	0	0	0	0	0	0	0	0	740.741	0	0	0
QP0226-C.g700-NTSB3	0	0	0	0	0	0	0	0	0	0	0	0	0	0	0	0	0	0	0	0	0	0	0	0	0	0	0	0	0	0	644.283	0	0	0	0	0	0	0	0	0	0
PA0032-C.g377-NTSB3	0	542.245	0	0	0	0	0	0	0	0	0	0	0	0	0	0	0	0	0	0	0	0	0	0	0	0	0	0	0	0	0	0	0	0	0	0	0	0	0	0	0
PA0098-C.g689-NTSB3	0	0	0	0	97.4659	0	0	0	0	25.3807	0	0	0	0	0	0	0	0	0	0	0	0	0	0	0	0	0	0	0	0	0	0	0	0	0	0	0	0	0	0	0
PA0213-C.g669-NTSB3	0	0	0	0	0	0	0	0	0	0	0	0	0	0	0	0	0	0	0	0	0	0	0	0	1847.64	0	0	0	0	0	0	0	0	0	0	0	0	0	0	0	0
PA0229-C.g837-NTSB3	0	0	0	0	1764.13	0	0	0	0	812.183	0	625	0	0	0	0	0	0	0	0	0	0	0	0	0	0	0	0	0	0	0	0	0	0	0	0	0	0	0	0	0
PD0490-C.g593-NTSB3	0	0	0	0	0	0	0	0	0	0	0	0	307.971	0	0	0	0	0	0	0	0	0	0	0	0	0	0	0	0	0	0	0	0	0	0	0	0	0	0	0	0
PF0100-C.g408-NTSB3	0	0	186.851	0	0	0	123.457	0	0	0	0	0	0	0	0	0	0	0	0	0	0	0	0	0	0	0	0	0	0	0	0	0	0	0	0	0	0	0	0	0	0
PF0149-C.g764-NTSB3	0	0	0	0	0	0	0	0	0	0	0	0	0	0	0	0	0	0	0	0	0	0	0	0	0	0	0	0	0	0	145.191	0	0	0	0	0	0	0	0	0	0
PF0225-C.g275-NTSB3	0	0	0	0	0	616.5	0	0	0	0	0	0	0	0	0	0	0	0	0	0	0	0	0	0	0	0	0	0	0	0	0	0	0	0	0	0	0	0	0	0	0
PF0263-C.g424-NTSB3	0	0	0	0	0	0	0	0	0	0	0	0	0	0	0	0	0	0	0	0	0	400	711.246	0	0	0	1387.63	0	0	0	0	0	0	0	0	0	0	0	0	0	0
PF0449-C.g1-NTSB3	0	0	0	0	0	0	0	0	0	0	0	0	0	0	0	0	0	0	0	0	0	0	0	0	0	0	0	0	0	0	0	0	0	0	0	0	0	2592.59	0	0	0
PF0650-C.g9908-NTSB3	0	0	0	198.02	0	0	0	0	0	0	0	0	0	0	0	0	0	0	0	0	0	0	0	0	0	0	0	0	0	0	0	0	0	0	0	0	0	0	0	0	0
PF0729-C.g635-NTSB3	0	277.427	0	0	0	0	0	0	0	0	0	0	0	0	0	0	0	0	0	0	0	0	0	0	0	0	0	0	0	0	0	0	0	0	0	0	0	0	0	0	0
PT0029-C.g956-NTSB3	0	0	0	0	0	0	0	0	0	0	0	0	0	0	0	0	0	0	0	0	0	0	0	0	0	0	0	0	0	0	154.265	0	0	0	0	0	0	0	0	0	0
PT0096-C.g41-NTSB3	0	0	0	396.04	0	0	0	0	0	0	0	0	0	0	0	0	0	0	0	0	0	0	0	0	0	0	0	0	0	0	0	0	0	0	0	0	0	0	0	0	0
PT0097-C.g1424-NTSB3	0	0	27.6817	0	0	0	123.457	0	0	0	0	0	0	0	0	0	0	0	0	0	0	0	0	0	0	0	0	0	0	0	0	0	0	0	0	0	0	0	0	0	0
PT0219-C.g564-NTSB3	0	0	1301.04	0	0	0	2666.67	0	0	0	0	0	0	0	0	0	0	0	0	0	0	0	0	0	0	0	0	0	0	0	0	0	0	0	0	0	0	0	0	0	0
QG0208-C.g893-NTSB3	0	0	0	0	0	335.449	0	0	0	0	0	0	0	0	0	0	0	0	0	0	0	0	0	0	0	0	0	0	0	0	0	0	0	0	0	0	0	0	0	0	0
PF0579-C.g1791-NTSB3	0	0	0	0	0	0	0	0	0	0	0	0	0	0	0	0	0	0	0	0	0	0	0	0	0	0	0	0	0	0	0	0	0	0	0	0	0	617.284	0	0	0
QG0116-C.g2214-NTSB7	0	0	0	0	0	0	0	0	0	0	0	0	0	0	0	0	0	0	0	0	0	0	0	0	210.158	0	0	0	0	0	0	0	0	0	0	0	0	0	0	0	0
PF0198-C.g7-NTSB7	0	0	0	0	0	0	0	0	0	0	0	0	0	0	0	0	0	0	0	0	0	0	0	0	122.592	0	0	0	0	0	0	0	0	0	0	0	0	0	0	0	0
PF0514-C.g58-NTSB7	0	0	0	0	0	0	0	0	0	0	0	0	0	138.365	0	0	0	0	0	0	0	0	0	0	0	0	0	0	0	0	0	0	16.1551	0	115.132	0	0	0	0	0	0
PF0748-C.g697-NTSB7	0	0	0	0	0	0	0	0	0	0	0	0	0	2989.52	0	0	0	0	0	0	0	0	0	0	0	0	0	0	0	0	0	0	1534.73	0	2055.92	0	0	0	0	0	0
PM0129-C.g1829-NTSB7	0	0	0	0	0	0	0	0	0	0	0	0	0	0	0	0	0	0	0	0	0	0	0	0	0	0	0	0	0	0	0	555.556	0	0	0	0	0	0	0	0	0
PT0218-Cx.g772-NTSB7	0	0	0	0	0	0	0	0	0	0	0	0	0	0	0	0	0	0	0	0	0	0	0	0	131.349	0	0	0	0	0	0	0	0	0	0	0	0	0	0	0	0
PE0127-C.g2373-DBLa0.11	0	0	0	0	0	0	0	0	0	0	0	0	0	0	0	0	0	0	0	0	0	0	0	0	0	0	0	0	0	0	0	0	0	0	0	0	0	0	454.545	0	0
QG0007-C.g101-DBLa0.11	0	0	0	0	0	0	0	0	0	0	0	0	0	0	0	0	0	0	0	714.286	0	1781.82	735.562	0	0	0	331.825	0	0	0	0	0	0	0	0	0	0	0	0	0	0
QG0141-C.g4177-DBLa0.11	0	0	0	0	0	0	0	0	0	0	0	0	887.681	0	0	0	0	0	0	0	0	0	0	0	0	0	0	0	0	0	0	0	0	0	0	0	0	0	0	0	0
QP0194-.g2833-DBLa0.11	0	0	0	0	0	0	0	0	0	0	0	0	0	0	0	0	0	0	0	0	0	36.3636	66.8693	0	0	0	75.4148	0	0	0	0	0	0	0	0	0	0	0	0	0	0
PA0078-C.g79-DBLa0.11	0	0	0	0	0	0	0	0	0	0	0	0	0	0	0	0	0	0	0	0	0	0	0	0	0	0	0	0	0	0	0	0	0	0	0	0	0	0	970.516	0	0
PA0104-C.g458-DBLa0.11	0	0	117.647	0	0	0	345.679	0	0	0	0	0	0	0	0	0	0	0	0	0	0	0	0	0	0	0	0	0	0	0	0	0	0	0	0	0	0	0	0	0	0
PA0134-C.g921-DBLa0.11	0	0	0	0	0	0	0	0	0	0	0	0	0	0	0	0	0	0	0	0	0	109.091	36.4742	0	0	0	105.581	0	0	0	0	0	0	0	0	0	0	0	0	0	0
PD0490-C.g593-DBLa0.11	0	0	0	0	0	0	0	0	0	0	0	0	217.391	0	0	0	0	0	0	0	0	0	0	0	0	0	0	0	0	0	0	0	0	0	0	0	0	0	0	0	0
PF0049-C.g1334-DBLa0.11	0	0	0	0	0	0	0	0	0	0	0	0	0	0	0	0	0	0	0	0	0	72.7273	133.739	0	0	0	150.83	0	0	0	0	0	0	0	0	0	0	0	0	0	0
PF0096-C.g4-DBLa0.11	0	0	0	0	0	0	0	0	0	0	0	0	0	0	0	0	0	0	0	1428.57	0	1309.09	486.322	0	0	0	512.821	0	0	0	0	0	0	0	0	0	0	0	0	0	0
PF0100-C.g408-DBLa0.11	5000	0	1356.4	0	0	0	2246.91	0	0	0	0	0	0	0	0	0	0	0	0	0	0	0	0	0	0	0	0	0	0	0	0	0	0	0	0	0	0	0	0	0	0
PF0156-C.g544-DBLa0.11	0	0	0	0	0	0	0	0	0	0	0	0	0	0	0	0	0	0	0	0	0	36.3636	79.0274	0	0	0	135.747	0	0	0	0	0	0	0	0	0	0	0	0	0	0
PF0172-C.g468-DBLa0.11	0	0	0	0	0	0	0	0	0	0	0	0	416.667	0	0	0	0	0	0	0	0	0	0	0	0	0	0	0	0	0	0	0	0	0	0	0	0	0	0	0	0
PF0263-C.g424-DBLa0.11	0	0	0	0	0	0	0	0	0	0	0	0	0	0	0	0	0	0	0	0	0	1927.27	1325.23	0	0	0	3499.25	0	0	0	0	0	0	0	0	0	0	0	0	0	0
PF0408-C.g1243-DBLa0.11	0	0	0	0	0	0	0	0	0	0	0	0	1123.19	0	0	0	0	0	0	0	0	0	0	0	0	0	0	0	0	0	0	0	0	0	0	0	0	0	0	0	0
PF0440-C.g711-DBLa0.11	0	0	0	0	0	0	0	0	0	0	0	0	0	0	0	0	0	0	0	0	0	545.455	340.426	0	0	0	180.995	0	0	0	0	0	0	0	0	0	0	0	0	0	0
PF0478-C.g1280-DBLa0.11	0	0	0	0	0	0	0	0	0	0	0	0	0	0	0	0	0	0	0	0	0	0	12.1581	0	0	0	165.913	0	0	0	0	0	0	0	0	0	0	0	0	0	0
PF0650-C.g9908-DBLa0.11	0	0	0	594.059	0	0	0	0	0	0	0	0	0	0	0	0	0	0	0	0	0	0	0	0	0	0	0	0	0	0	0	0	0	0	0	0	0	0	0	0	0
PF0749-C.g27-DBLa0.11	0	0	0	0	0	0	0	0	0	0	0	0	2300.72	0	0	0	0	0	0	0	0	0	0	0	0	0	0	0	0	0	0	0	0	0	0	0	0	0	0	0	0
PH0639-C.g664-DBLa0.11	0	0	0	0	0	0	0	0	0	0	0	0	163.043	0	0	0	0	0	0	0	0	0	0	0	0	0	0	0	0	0	0	0	0	0	0	0	0	0	0	0	0
PT0034-C.g779-DBLa0.11	0	0	89.9654	0	0	0	222.222	0	0	0	0	0	0	0	0	0	0	0	0	0	0	0	0	0	0	0	0	0	0	0	0	0	0	0	0	0	0	0	0	0	0
PT0035-C.g534-DBLa0.11	0	0	0	0	0	0	0	0	0	0	0	0	0	0	0	0	0	0	0	714.286	0	145.455	36.4742	0	0	0	15.083	0	0	0	0	0	0	0	0	0	0	0	0	0	0
PT0096-C.g41-DBLa0.11	0	0	0	792.079	0	0	0	0	0	0	0	0	0	0	0	0	0	0	0	0	0	0	0	0	0	0	0	0	0	0	0	0	0	0	0	0	0	0	0	0	0
PT0097-C.g1424-DBLa0.11	0	0	352.941	0	0	0	691.358	0	0	0	0	0	0	0	0	0	0	0	0	0	0	0	0	0	0	0	0	0	0	0	0	0	0	0	0	0	0	0	0	0	0
PT0219-C.g564-DBLa0.11	5000	0	2041.52	0	0	0	3358.02	0	0	0	0	0	0	0	0	0	0	0	0	0	0	0	0	0	0	0	0	0	0	0	0	0	0	0	0	0	0	0	0	0	0
QG0204-C.g219-DBLa0.11	0	0	0	0	0	0	0	0	0	0	0	0	0	0	0	0	0	0	0	0	0	0	0	0	0	0	0	0	0	0	0	0	0	0	0	0	0	0	540.541	0	0
PF0550-C.g6259-DBLa0.11	0	0	0	0	906.433	0	0	0	0	25.3807	0	0	0	0	0	0	0	0	0	0	0	0	0	0	0	0	0	0	0	0	0	0	0	0	0	0	0	0	0	0	0
PA0267-C.g792-DBLa0.12	0	0	0	0	0	0	0	0	0	0	0	0	2500	0	0	0	0	0	0	0	0	0	0	0	0	0	0	0	0	0	0	0	0	0	0	0	0	0	0	0	0
PE0125-C.g371-DBLa0.13	0	0	0	0	0	0	0	0	0	0	0	0	0	0	0	0	0	0	643.963	0	0	0	0	0	0	0	0	0	0	0	0	0	0	128.824	0	0	0	0	0	0	0
PF0073-C.g557-DBLa0.13	0	0	0	0	0	0	0	0	0	0	0	0	0	0	0	0	0	0	0	357.143	0	0	0	0	0	0	0	0	0	0	0	0	0	0	0	0	0	0	0	0	0
PF0134-C.g2464-DBLa0.13	0	0	0	0	0	0	0	0	0	0	0	0	0	0	0	0	0	0	123.839	0	0	0	0	0	0	0	0	0	0	0	0	0	0	241.546	0	0	0	0	0	0	93.4579
PF0557-C.g1072-DBLa0.13	0	0	0	0	0	0	0	0	0	0	0	0	0	0	0	0	0	0	396.285	0	0	0	0	0	0	0	0	0	0	0	0	0	0	225.443	0	0	0	0	0	0	186.916
QG0145-C.g602-DBLa0.15	0	0	0	0	116.959	0	0	0	0	0	0	0	0	0	0	0	0	0	0	0	0	0	0	0	0	0	0	0	0	0	0	0	0	0	0	0	0	0	0	0	0
PA0085-C.g470-DBLa0.15	0	0	0	0	692.008	0	0	0	0	279.188	0	625	0	0	0	0	0	0	0	0	0	0	0	0	0	0	0	0	0	0	0	0	0	0	0	0	0	0	0	0	0
PA0229-C.g837-DBLa0.15	0	0	0	0	2894.74	0	0	0	0	1269.04	0	1875	0	0	0	0	0	0	0	0	0	0	0	0	0	0	0	0	0	0	0	0	0	0	0	0	0	0	0	0	0
PF0106-C.g827-DBLa0.15	0	0	0	0	311.891	0	0	0	0	0	0	0	0	0	0	0	0	0	0	0	0	0	0	0	0	0	0	0	0	0	0	0	0	0	0	0	0	0	0	0	0
QG0183-C.g144-DBLa0.15	0	0	0	0	389.864	0	0	0	0	101.523	0	0	0	0	0	0	0	0	0	0	0	0	0	0	0	0	0	0	0	0	0	0	0	0	0	0	0	0	0	0	0
PA0032-C.g377-DBLa0.16	0	1878.94	0	0	0	0	0	0	0	0	0	0	0	0	0	0	0	0	0	0	0	0	0	0	0	0	0	0	0	0	0	0	0	0	0	0	0	0	0	0	0
PF0729-C.g635-DBLa0.16	0	1601.51	0	0	0	0	0	0	0	0	0	0	0	0	0	0	0	0	0	0	0	0	0	0	0	0	0	0	0	0	0	0	0	0	0	0	0	0	0	0	0
PM0094-C.g2147-DBLa0.16	0	857.503	0	0	0	0	0	0	0	0	0	0	0	0	0	0	0	0	0	0	0	0	0	0	0	0	0	0	0	0	0	0	0	0	0	0	0	0	0	0	0
QG0039-C.g23-DBLa0.18	0	0	0	0	0	0	0	0	0	0	0	0	0	0	0	0	0	0	0	0	0	0	0	0	0	0	0	3286.71	8250	0	0	0	0	0	0	0	4238.18	0	0	0	0
QG0048-C.g1762-DBLa0.18	0	0	0	0	0	0	0	0	0	0	0	0	0	0	0	0	0	0	0	0	0	0	0	0	0	0	0	2069.93	1750	0	0	0	0	0	0	0	2425.57	0	0	0	0
QG0075-C.g3505-DBLa0.18	0	0	0	0	0	0	0	0	0	0	0	0	0	0	0	0	0	0	0	0	0	0	0	0	253.94	0	0	0	0	0	0	0	0	0	0	0	0	0	0	0	0
QG0116-C.g2214-DBLa0.18	0	0	0	0	0	0	0	0	0	0	0	0	0	0	0	0	0	0	0	0	0	0	0	0	210.158	0	0	0	0	0	0	0	0	0	0	0	0	0	0	0	0
PA0213-C.g669-DBLa0.18	0	0	0	0	0	0	0	0	0	0	0	0	0	0	0	0	0	0	0	0	0	0	0	0	2662	0	0	0	0	0	0	0	0	0	0	0	0	0	0	0	0
PF0198-C.g7-DBLa0.18	0	0	0	0	0	0	0	0	0	0	0	0	0	0	0	0	0	0	0	0	0	0	0	0	2443.08	0	0	0	0	0	0	0	0	0	0	0	0	0	0	0	0
PT0218-Cx.g772-DBLa0.18	0	0	0	0	0	0	0	0	0	0	0	0	0	0	0	0	0	0	0	0	0	0	0	0	323.993	0	0	0	0	0	0	0	0	0	0	0	0	0	0	0	0
PF0579-Cx.g773-DBLa0.18	0	0	0	0	0	0	0	0	0	0	0	0	0	0	0	0	0	0	0	0	0	0	0	0	131.349	0	0	0	0	0	0	0	0	0	0	0	0	0	0	0	0
QM0035-C.g660-DBLa0.20	0	0	0	0	0	0	0	0	0	0	0	0	0	0	0	0	0	0	0	0	0	0	0	0	0	0	0	0	0	0	0	0	0	0	0	0	0	1358.02	0	0	0
PF0449-C.g1-DBLa0.20	0	0	0	0	0	0	0	0	0	0	0	0	0	0	0	0	0	0	0	0	0	0	0	0	0	0	0	0	0	0	0	0	0	0	0	0	0	3086.42	0	0	0
SenT002.07.g1186-DBLa0.20	0	0	0	0	0	0	0	0	0	0	0	0	0	0	0	0	0	0	0	0	0	0	0	0	0	0	0	0	0	0	0	0	0	0	0	0	0	493.827	0	0	0
PF0579-C.g1791-DBLa0.20	0	0	0	0	0	0	0	0	0	0	0	0	0	0	0	0	0	0	0	0	0	0	0	0	0	0	0	0	0	0	0	0	0	0	0	0	0	987.654	0	0	0
PF0740-C.g1173-DBLa0.3	0	0	0	0	0	0	0	0	0	0	0	0	0	0	0	0	0	0	0	0	0	0	0	0	131.349	0	0	0	0	0	0	0	0	0	0	0	0	0	0	0	0
QG0280-C.g693-DBLa0.4	0	0	0	0	0	0	0	0	0	0	0	0	0	0	0	0	0	0	0	0	0	0	0	0	175.131	0	0	0	0	0	0	0	0	0	0	0	0	0	0	0	0
PE0139-C.g961-DBLa0.5	0	0	0	0	233.918	0	0	0	0	228.426	0	0	0	0	0	0	0	0	0	0	0	0	0	0	0	0	0	0	0	0	0	0	0	0	0	0	0	0	0	0	0
QG0099-C.g2529-DBLa0.5	0	0	0	0	0	0	0	0	0	0	0	0	0	0	0	0	0	0	80.4954	0	0	0	0	0	0	0	0	0	0	0	0	0	0	16.1031	0	0	0	0	0	0	93.4579
PA0094-C.g13-DBLa0.5	0	0	0	0	0	0	0	0	0	0	0	0	0	0	0	0	0	0	5752.32	0	0	0	0	0	0	0	0	0	0	0	0	0	0	2222.22	0	0	0	0	0	0	3084.11
PA0098-C.g689-DBLa0.5	0	0	0	0	653.021	0	0	0	0	177.665	0	0	0	0	0	0	0	0	0	0	0	0	0	0	0	0	0	0	0	0	0	0	0	0	0	0	0	0	0	0	0
PA0205-C.g854-DBLa0.5	0	0	0	0	0	0	0	0	0	0	0	0	0	0	0	0	0	0	0	0	0	0	0	0	0	1194.43	0	0	0	0	0	0	0	0	0	0	0	0	0	0	0
PF0684-C.g2260-DBLa0.5	0	0	0	0	0	0	0	0	0	0	0	0	0	0	0	0	0	0	0	0	0	0	0	0	0	5408.1	0	0	0	0	0	0	0	0	0	0	0	0	0	0	0
QG0282-C.g640-DBLa0.5	0	0	0	0	0	0	0	0	0	0	0	0	0	0	0	0	0	0	148.607	0	0	0	0	0	0	0	0	0	0	0	0	0	0	48.3092	0	0	0	0	0	0	93.4579
QG0043-C.g372-DBLa0.8	0	0	0	0	0	0	0	0	0	0	0	0	0	0	0	0	0	0	0	0	0	0	0	0	0	0	0	0	0	0	1615.25	0	0	0	0	0	0	0	0	0	0
QP0226-C.g700-DBLa0.8	0	0	0	0	0	0	0	0	0	0	0	0	0	0	0	0	0	0	0	0	0	0	0	0	0	0	0	0	0	0	617.06	0	0	0	0	0	0	0	0	0	0
PF0149-C.g764-DBLa0.8	0	0	0	0	0	0	0	0	0	0	0	0	0	0	0	0	0	0	0	0	0	0	0	0	0	0	0	0	0	0	1261.34	0	0	0	0	0	0	0	0	0	0
PF0514-C.g58-DBLa0.8	0	0	0	0	0	0	0	0	0	0	0	0	0	1635.22	0	0	0	0	0	0	0	0	0	0	0	0	0	0	0	0	0	0	3473.34	0	2269.74	0	0	0	0	0	0
PF0556-C.g6349-DBLa0.8	0	0	69.2042	0	0	0	74.0741	0	0	0	0	0	0	0	0	0	0	0	0	0	0	0	0	0	0	0	0	0	0	0	0	0	0	0	0	0	0	0	0	0	0
PF0748-C.g697-DBLa0.8	0	0	0	0	0	0	0	0	0	0	0	0	0	3987.42	0	0	0	0	0	0	0	0	0	0	0	0	0	0	0	0	0	0	2358.64	0	2680.92	0	0	0	0	0	0
PT0029-C.g956-DBLa0.8	0	0	0	0	0	0	0	0	0	0	0	0	0	0	0	0	0	0	0	0	0	0	0	0	0	0	0	0	0	0	154.265	0	0	0	0	0	0	0	0	0	0
PD0761-C.g588-DBLa0.9	0	0	0	0	0	0	0	0	30.4414	0	0	0	0	0	0	0	0	0	0	0	90.4662	0	0	0	0	0	0	0	0	0	0	0	0	0	0	0	0	0	0	0	0
QG0153-C.g6987-DBLa0.9	0	0	0	0	0	997.28	0	1666.67	0	0	0	0	0	0	0	0	0	0	0	0	0	0	0	0	0	0	0	0	0	0	0	0	0	0	0	0	0	0	0	0	0
PA0098-C.g175-DBLa0.9	0	0	0	0	0	0	0	0	0	0	0	0	0	0	0	0	0	0	0	0	0	0	0	0	0	0	0	0	0	0	0	2500	0	0	0	0	0	0	0	0	0
PA0216-C.g952-DBLa0.9	0	0	0	0	0	0	0	0	0	0	0	0	0	0	0	0	0	0	0	0	0	0	0	0	0	0	0	0	0	0	0	3888.89	0	0	0	0	0	0	0	0	0
PF0006-C.g1135-DBLa0.9	0	0	0	0	0	0	0	0	0	0	0	0	0	0	0	0	0	0	0	0	0	0	0	0	0	0	0	0	0	0	0	555.556	0	0	0	0	0	0	0	0	0
PF0038-C.g98-DBLa0.9	0	0	0	0	0	0	0	0	0	0	0	0	0	0	0	0	0	0	0	0	0	0	0	0	0	0	0	0	0	0	0	277.778	0	0	0	0	0	0	0	0	0
PF0218-C.g637-DBLa0.9	0	0	0	0	0	0	0	0	3789.95	0	5454.55	0	0	0	0	0	0	0	0	0	5184.41	0	0	0	0	0	0	0	0	0	0	0	0	0	0	0	0	0	0	0	0
PF0225-C.g275-DBLa0.9	0	0	0	0	0	4451.5	0	8333.33	0	0	0	0	0	0	0	0	0	0	0	0	0	0	0	0	0	0	0	0	0	0	0	0	0	0	0	0	0	0	0	0	0
PF0730-C.g206-DBLa0.9	0	0	0	0	0	0	0	0	45.6621	0	0	0	0	0	0	0	0	0	0	0	55.6715	0	0	0	0	0	0	0	0	0	0	0	0	0	0	0	0	0	0	0	0
PM0129-C.g1829-DBLa0.9	0	0	0	0	0	0	0	0	0	0	0	0	0	0	0	0	0	0	0	0	0	0	0	0	0	0	0	0	0	0	0	555.556	0	0	0	0	0	0	0	0	0
QG0208-C.g893-DBLa0.9	0	0	0	0	0	371.714	0	0	0	0	0	0	0	0	0	0	0	0	0	0	0	0	0	0	0	0	0	0	0	0	0	0	0	0	0	0	0	0	0	0	0
SenP051.02.g380-DBLa0.9	0	0	0	0	0	0	0	0	0	0	0	0	0	0	0	0	0	0	0	0	0	0	0	0	0	0	0	0	0	0	0	1666.67	0	0	0	0	0	0	0	0	0
PA0040-C.g589-DBLa1.2	0	0	0	0	0	0	0	0	0	0	0	0	0	0	833.333	0	0	0	0	0	0	0	0	0	0	0	0	0	0	0	0	0	0	0	0	0	0	0	0	0	0
PH0547-C.g88-DBLa1.2	0	0	0	0	0	0	0	0	0	0	0	0	0	0	416.667	0	0	0	0	0	0	0	0	0	0	0	0	0	0	0	0	0	0	0	0	0	0	0	0	0	0
QC0172-C.g669-DBLa1.2	0	0	0	0	0	0	0	0	0	0	0	0	0	0	1250	0	0	0	0	0	0	0	0	0	0	0	0	0	0	0	0	0	0	0	0	0	0	0	0	0	0
QP0212-C.g5795-DBLa1.5	0	0	0	0	0	0	0	0	0	0	0	0	0	0	0	0	208.333	0	0	0	0	0	0	0	0	0	0	0	0	330.579	0	0	0	0	0	0	0	0	0	0	0
PF0339-C.g105-DBLa1.5	0	0	0	0	0	0	0	0	0	0	0	0	0	0	0	0	1273.15	0	0	0	0	0	0	0	0	0	0	0	0	4876.03	0	0	0	0	0	0	0	0	0	0	0
PF0518-C.g353-DBLa2	0	0	0	0	0	0	0	0	0	0	0	0	0	0	0	0	0	50.0501	0	0	0	0	0	79.6813	0	0	0	0	0	0	0	0	0	0	0	0	0	0	0	0	0
PT0160-C.g1811-DBLa2	0	0	0	0	0	0	0	0	0	0	0	0	0	0	0	0	0	1221.22	0	0	0	0	0	1135.46	0	0	0	0	0	0	0	0	0	0	0	0	0	0	0	0	0
QG0197-C.g1272-DBLa2	0	0	0	0	0	0	0	0	0	0	0	0	0	0	0	0	0	1311.31	0	0	0	0	0	1334.66	0	0	0	0	0	0	0	0	0	0	0	0	0	0	0	0	0
PF0225-C.g275-CIDRa2.1	0	0	0	0	0	1042.61	0	0	0	0	0	0	0	0	0	0	0	0	0	0	0	0	0	0	0	0	0	0	0	0	0	0	0	0	0	0	0	0	0	0	0
PF0218-C.g637-CIDRa2.2	0	0	0	0	0	0	0	0	1339.42	0	1818.18	0	0	0	0	0	0	0	0	0	2275.57	0	0	0	0	0	0	0	0	0	0	0	0	0	0	0	0	0	0	0	0
PA0145-C.g1142-CIDRa2.3	0	0	0	0	360.624	0	0	0	0	203.046	0	1250	0	0	0	0	0	0	0	0	0	0	0	0	0	0	0	0	0	0	0	0	0	0	0	0	0	0	0	0	0
PA0205-C.g854-CIDRa2.3	0	0	0	0	0	0	0	0	0	0	0	0	0	0	0	0	0	0	0	0	0	0	0	0	0	1280.69	0	0	0	0	0	0	0	0	0	0	0	0	0	0	0
PA0229-C.g837-CIDRa2.3	0	0	0	0	155.945	0	0	0	0	126.904	0	0	0	0	0	0	0	0	0	0	0	0	0	0	0	0	0	0	0	0	0	0	0	0	0	0	0	0	0	0	0
PF0106-C.g827-CIDRa2.3	0	0	0	0	321.637	0	0	0	0	101.523	0	0	0	0	0	0	0	0	0	0	0	0	0	0	0	0	0	0	0	0	0	0	0	0	0	0	0	0	0	0	0
PF0684-C.g2260-CIDRa2.3	0	0	0	0	0	0	0	0	0	0	0	0	0	0	0	0	0	0	0	0	0	0	0	0	0	1254.15	0	0	0	0	0	0	0	0	0	0	0	0	0	0	0
PF0550-C.g6259-CIDRa2.3	0	0	0	0	458.09	0	0	0	0	177.665	0	1250	0	0	0	0	0	0	0	0	0	0	0	0	0	0	0	0	0	0	0	0	0	0	0	0	0	0	0	0	0
QG0007-C.g101-CIDRa2.4	0	0	0	0	0	0	0	0	0	0	0	0	0	0	0	0	0	0	0	0	0	945.455	425.532	0	0	0	150.83	0	0	0	0	0	0	0	0	0	0	0	0	0	0
QG0141-C.g4177-CIDRa2.4	0	0	0	0	0	0	0	0	0	0	0	0	1630.43	0	0	0	0	0	0	0	0	0	0	0	0	0	0	0	0	0	0	0	0	0	0	0	0	0	0	0	0
PA0078-C.g79-CIDRa2.4	0	0	0	0	0	0	0	0	0	0	0	0	0	0	0	0	0	0	0	0	0	0	0	0	0	0	0	0	0	0	0	0	0	0	0	0	0	0	1117.94	0	0
PF0049-C.g1334-CIDRa2.4	0	0	0	0	0	0	0	0	0	0	0	0	0	0	0	0	0	0	0	0	0	836.364	389.058	0	0	0	467.572	0	0	0	0	0	0	0	0	0	0	0	0	0	0
PF0096-C.g4-CIDRa2.4	0	0	0	0	0	0	0	0	0	0	0	0	0	0	0	0	0	0	0	0	0	181.818	133.739	0	0	0	30.1659	0	0	0	0	0	0	0	0	0	0	0	0	0	0
PF0100-C.g408-CIDRa2.4	0	0	525.952	0	0	0	0	0	0	0	0	0	0	0	0	0	0	0	0	0	0	0	0	0	0	0	0	0	0	0	0	0	0	0	0	0	0	0	0	0	0
PF0440-C.g711-CIDRa2.4	0	0	0	0	0	0	0	0	0	0	0	0	0	0	0	0	0	0	0	0	0	1163.64	486.322	0	0	0	512.821	0	0	0	0	0	0	0	0	0	0	0	0	0	0
PT0219-C.g564-CIDRa2.4	0	0	968.858	0	0	0	0	0	0	0	0	0	0	0	0	0	0	0	0	0	0	0	0	0	0	0	0	0	0	0	0	0	0	0	0	0	0	0	0	0	0
QG0204-C.g219-CIDRa2.4	0	0	0	0	0	0	0	0	0	0	0	0	0	0	0	0	0	0	0	0	0	0	0	0	0	0	0	0	0	0	0	0	0	0	0	0	0	0	1253.07	0	0
PF0134-C.g2464-CIDRa2.9	0	0	0	0	0	0	0	0	0	0	0	0	0	0	0	0	0	0	49.5356	0	0	0	0	0	0	0	0	0	0	0	0	0	0	499.195	0	0	0	0	0	0	373.832
PF0557-C.g1072-CIDRa2.9	0	0	0	0	0	0	0	0	0	0	0	0	0	0	0	0	0	0	117.647	0	0	0	0	0	0	0	0	0	0	0	0	0	0	466.989	0	0	0	0	0	0	373.832
PA0032-C.g377-CIDRa3.4	0	416.141	0	0	0	0	0	0	0	0	0	0	0	0	0	0	0	0	0	0	0	0	0	0	0	0	0	0	0	0	0	0	0	0	0	0	0	0	0	0	0
PF0729-C.g635-CIDRa3.4	0	706.179	0	0	0	0	0	0	0	0	0	0	0	0	0	0	0	0	0	0	0	0	0	0	0	0	0	0	0	0	0	0	0	0	0	0	0	0	0	0	0
PM0094-C.g2147-CIDRa3.4	0	403.531	0	0	0	0	0	0	0	0	0	0	0	0	0	0	0	0	0	0	0	0	0	0	0	0	0	0	0	0	0	0	0	0	0	0	0	0	0	0	0
PF0150-C.g628-CIDRa4	0	0	0	0	0	0	0	0	0	0	0	0	0	0	0	0	0	0	0	0	0	0	0	0	0	0	0	0	0	0	299.456	0	0	0	0	0	0	0	0	0	0
QG0039-C.g23-CIDRa5	0	0	0	0	0	0	0	0	0	0	0	0	0	0	0	0	0	0	0	0	0	0	0	0	0	0	0	405.594	0	0	0	0	0	0	0	0	831.874	0	0	0	0
QG0048-C.g1762-CIDRa5	0	0	0	0	0	0	0	0	0	0	0	0	0	0	0	0	0	0	0	0	0	0	0	0	0	0	0	671.329	0	0	0	0	0	0	0	0	805.604	0	0	0	0
PF0514-C.g58-CIDRa5	0	0	0	0	0	0	0	0	0	0	0	0	0	213.836	0	0	0	0	0	0	0	0	0	0	0	0	0	0	0	0	0	0	1389.34	0	1217.11	0	0	0	0	0	0
PF0748-C.g697-CIDRa5	0	0	0	0	0	0	0	0	0	0	0	0	0	25.1572	0	0	0	0	0	0	0	0	0	0	0	0	0	0	0	0	0	0	274.637	0	444.079	0	0	0	0	0	0
SenT092.08.g1608-CIDRb1	0	264.817	0	0	0	0	0	0	0	0	0	0	0	0	0	0	0	0	0	0	0	0	0	0	0	0	0	0	0	0	0	0	0	0	0	0	0	0	0	0	0
QP0195-C.g767-DBLd4	0	0	0	0	0	0	0	0	0	0	0	0	0	0	0	0	0	0	0	0	0	0	0	0	0	0	0	447.552	0	0	0	0	0	0	0	0	227.671	0	0	0	0
QP0005-C.g106-DBLd1	0	0	0	0	0	0	0	0	0	989.848	0	0	0	0	0	0	0	0	0	0	0	0	0	0	0	0	0	0	0	0	0	0	0	0	0	0	0	0	0	0	0
QP0005-C.g106-CIDRb5	0	0	0	0	0	0	0	0	0	1015.23	0	1250	0	0	0	0	0	0	0	0	0	0	0	0	0	0	0	0	0	0	0	0	0	0	0	0	0	0	0	0	0
QG0280-C.g175-DBLd1	0	0	0	0	0	0	0	0	0	0	0	0	0	0	0	0	0	0	0	0	0	0	151.976	0	0	0	0	0	0	0	0	0	0	0	0	0	0	0	0	0	0
QG0248-C.g8227-CIDRb5	0	0	0	0	0	0	0	0	0	0	0	0	0	0	0	0	77.1605	0	0	0	0	0	0	0	0	0	0	0	0	82.6446	0	0	0	0	0	0	0	0	0	0	0
QG0066-C.g4768-DBLd1	0	0	0	0	0	0	0	0	0	0	0	0	0	0	0	0	0	0	0	0	0	0	158.055	0	0	0	60.3318	0	0	0	0	0	0	0	0	0	0	0	0	0	0
QG0015-C.g880-DBLd1	0	0	0	0	0	0	0	0	0	0	0	0	0	0	0	0	84.8765	0	0	0	0	0	0	0	0	0	0	0	0	82.6446	0	0	0	0	0	0	0	0	0	0	0
QC0239-C.g809-DBLd1	0	0	0	0	0	0	0	0	700.152	0	0	0	0	0	0	0	0	0	0	0	396.66	0	0	0	0	0	0	0	0	0	0	0	0	0	0	0	0	0	0	0	0
QC0239-C.g809-CIDRb1	0	0	0	0	0	0	0	0	806.697	0	0	0	0	0	0	0	0	0	0	0	466.249	0	0	0	0	0	0	0	0	0	0	0	0	0	0	0	0	0	0	0	0
PW0001-C.g691-DBLd3	0	0	0	0	0	0	0	0	0	0	0	0	0	0	0	350.453	0	0	0	0	0	0	0	0	0	0	0	0	0	0	0	0	0	0	0	0	0	0	0	0	0
PT0199-C.g802-DBLd1	0	0	0	0	0	0	0	0	0	0	0	0	0	0	0	0	0	0	68.1115	0	0	0	0	0	0	0	0	0	0	0	0	0	0	112.721	0	0	0	0	0	0	186.916
PT0147-C.g443-DBLd1	0	0	0	0	0	0	0	0	0	0	0	0	0	37.7358	0	0	0	0	0	0	0	0	0	0	0	0	0	0	0	0	0	0	64.6204	0	16.4474	0	0	0	0	0	0
PT0147-C.g272-DBLd3	0	0	0	0	0	0	0	0	0	0	0	0	0	0	0	2773.41	0	300.3	0	0	0	0	0	1235.06	0	0	0	0	0	0	0	0	0	0	0	0	0	0	0	0	0
PT0139-C.g1106-DBLd1	0	0	0	0	0	0	0	0	0	0	0	0	0	0	0	0	0	0	0	0	0	0	0	0	0	285.335	0	0	0	0	0	0	0	0	0	0	0	0	0	0	0
PT0135-C.g98-DBLd3	0	0	0	0	0	0	0	0	0	0	0	0	0	0	0	1311.18	0	320.32	0	0	0	0	0	956.175	0	0	0	0	0	0	0	0	0	0	0	0	0	0	0	0	0
PT0117-C.g102-DBLd1	0	0	0	0	0	0	0	0	0	0	0	0	0	0	0	0	0	0	136.223	0	0	0	0	0	0	0	0	0	0	0	0	0	0	434.783	0	0	0	0	0	0	654.206
PT0113-C.g2847-DBLd1	0	0	0	0	0	0	0	0	0	0	0	0	0	0	0	0	0	0	148.607	0	0	0	0	0	0	0	0	0	0	0	0	0	0	483.092	0	0	0	0	0	0	560.748
PT0108-C.g553-DBLd1	0	0	0	0	0	0	0	0	60.8828	0	0	0	0	0	0	0	0	0	0	0	62.6305	0	0	0	0	0	0	0	0	0	0	0	0	0	0	0	0	0	0	0	0
PT0108-C.g553-CIDRb1	0	0	0	0	0	0	0	0	60.8828	0	0	0	0	0	0	0	0	0	0	0	146.138	0	0	0	0	0	0	0	0	0	0	0	0	0	0	0	0	0	0	0	0
PT0100-C.g1353-DBLd1	0	441.362	0	0	0	0	0	0	0	0	0	0	0	0	0	0	0	0	0	0	0	0	0	0	0	0	0	0	0	0	0	0	0	0	0	0	0	0	0	0	0
PT0100-C.g1128-CIDRb1	0	176.545	0	0	0	0	0	0	0	0	0	0	0	0	0	0	0	0	0	0	0	0	0	0	0	0	0	0	0	0	0	0	0	0	0	0	0	0	0	0	0
PT0098-C.g611-CIDRb1	0	0	0	0	0	0	0	0	0	0	0	0	0	0	0	0	0	0	0	0	0	0	0	0	0	0	0	0	0	0	254.083	0	0	0	0	0	0	0	0	0	0
PT0052-C.g283-DBLd1	0	0	0	0	0	0	0	0	0	0	0	0	0	0	0	0	0	0	0	0	0	0	0	0	0	0	0	0	0	0	0	0	0	0	0	2500	0	0	0	0	0
PT0052-C.g283-CIDRb1	0	0	0	0	0	0	0	0	0	0	0	0	0	0	0	0	0	0	0	0	0	0	0	0	0	0	0	0	0	0	0	0	0	0	0	5833.33	0	0	0	0	0
PT0003-CW.g892-DBLd1	0	0	0	0	0	0	0	0	0	0	0	0	0	0	0	0	0	0	0	0	0	0	0	0	0	0	0	0	0	0	0	0	0	16.1031	0	0	0	0	0	0	93.4579
PH0775-Cx.g96-DBLd1	0	0	0	0	0	0	0	0	837.139	0	0	0	0	0	0	0	0	0	0	0	229.645	0	0	0	0	0	0	0	0	0	0	0	0	0	0	0	0	0	0	0	0
PH0775-Cx.g96-CIDRb1	0	0	0	0	0	0	0	0	669.711	0	0	0	0	0	0	0	0	0	0	0	222.686	0	0	0	0	0	0	0	0	0	0	0	0	0	0	0	0	0	0	0	0
PFKE07.g121-DBLd1	0	0	0	0	0	0	0	0	0	0	0	0	0	0	0	0	0	0	111.455	0	0	0	0	0	0	0	0	0	0	0	0	0	0	225.443	0	0	0	0	0	0	373.832
PF0781-C.g756-DBLd1	0	0	0	2079.21	0	0	0	0	0	0	0	0	0	0	0	0	0	0	0	0	0	0	0	0	0	0	0	0	0	0	0	0	0	0	0	0	0	0	0	0	0
PF0775-C.g1225-DBLd1	0	0	0	0	0	0	0	0	91.3242	0	0	0	0	0	0	0	0	0	0	0	13.9179	0	0	0	0	0	0	0	0	0	0	0	0	0	0	0	0	0	0	0	0
PF0755-C.g1199-DBLd1	0	0	0	0	0	362.647	0	0	0	0	0	0	0	0	0	0	0	0	0	0	0	0	0	0	0	0	0	0	0	0	0	0	0	0	0	0	0	0	0	0	0
PF0755-C.g1199-CIDRb1	0	0	0	0	0	797.824	0	0	0	0	0	0	0	0	0	0	0	0	0	0	0	0	0	0	0	0	0	0	0	0	0	0	0	0	0	0	0	0	0	0	0
PF0753-C.g1263-CIDRb5	0	0	0	0	0	0	0	0	0	0	0	0	0	0	0	0	0	0	0	0	0	0	0	0	0	0	0	0	0	0	0	0	0	0	0	0	0	0	0	3333.33	0
PF0730-C.g253-DBLd1	0	0	0	0	0	0	0	0	0	0	0	0	0	100.629	0	0	0	0	0	0	0	0	0	0	0	0	0	0	0	0	0	0	80.7754	0	16.4474	0	0	0	0	0	0
PF0730-C.g253-CIDRb5	0	0	0	0	0	0	0	0	0	0	0	0	0	251.572	0	0	0	0	0	0	0	0	0	0	0	0	0	0	0	0	0	0	16.1551	0	279.605	0	0	0	0	0	0
PF0718-C.g4389-CIDRb1	0	0	0	0	0	0	0	0	0	0	0	0	0	0	0	0	0	0	0	0	0	0	0	0	647.986	0	0	0	0	0	0	0	0	0	0	0	0	0	0	0	0
PF0684-C.g512-DBLd1	0	0	0	1485.15	0	0	0	0	0	0	0	0	0	0	0	0	0	0	0	0	0	0	0	0	0	0	0	0	0	0	0	0	0	0	0	0	0	0	0	0	0
PF0684-C.g512-CIDRb1	0	0	0	2376.24	0	0	0	0	0	0	0	0	0	0	0	0	0	0	0	0	0	0	0	0	0	0	0	0	0	0	0	0	0	0	0	0	0	0	0	0	0
PF0684-C.g1635-DBLd1	0	0	0	0	0	0	0	0	0	0	0	0	0	0	0	0	0	0	0	0	0	0	0	0	0	0	0	0	0	0	480.944	0	0	0	0	0	0	0	0	0	0
PF0684-C.g1635-CIDRb1	0	0	0	0	0	0	0	0	0	0	0	0	0	0	0	0	0	0	0	0	0	0	0	0	0	0	0	0	0	0	753.176	0	0	0	0	0	0	0	0	0	0
PF0616-C.g504-DBLd1	0	0	0	0	0	0	0	0	0	0	0	0	0	0	0	0	0	0	111.455	0	0	0	0	0	0	0	0	0	0	0	0	0	0	595.813	0	0	0	0	0	0	1308.41
PF0616-C.g504-CIDRb6	0	0	0	0	0	0	0	0	0	0	0	0	0	0	0	0	0	0	12.3839	0	0	0	0	0	0	0	0	0	0	0	0	0	0	305.958	0	0	0	0	0	0	467.29
PF0525-C.g702-DBLd1	0	0	0	0	0	0	0	0	0	0	0	0	0	0	0	0	0	0	0	0	0	0	0	0	0	0	0	0	0	0	226.86	0	0	0	0	0	0	0	0	0	0
PF0525-C.g702-CIDRb1	0	0	0	0	0	0	0	0	0	0	0	0	0	0	0	0	0	0	0	0	0	0	0	0	0	0	0	0	0	0	798.548	0	0	0	0	0	0	0	0	0	0
PF0524-C.g849-CIDRb1	0	0	0	0	0	0	0	0	0	0	0	0	0	0	0	0	0	0	0	0	104.384	0	0	0	0	0	0	0	0	0	0	0	0	0	0	0	0	0	0	0	0
PF0513-C.g174-DBLd1	0	0	0	0	0	0	0	0	334.855	0	454.545	0	0	0	0	0	0	0	0	0	69.5894	0	0	0	0	0	0	0	0	0	0	0	0	0	0	0	0	0	0	0	0
PF0513-C.g174-CIDRb1	0	0	0	0	0	0	0	0	167.428	0	0	0	0	0	0	0	0	0	0	0	160.056	0	0	0	0	0	0	0	0	0	0	0	0	0	0	0	0	0	0	0	0
PF0489-C.g329-DBLd4	0	0	0	0	0	0	0	0	0	0	0	0	0	0	0	0	0	0	0	0	0	0	0	0	0	0	0	125.874	0	0	0	0	0	0	0	0	43.7828	0	0	0	0
PF0476-C.g14-CIDRb5	0	0	0	0	0	0	0	0	0	0	0	0	0	0	0	0	0	0	0	0	0	0	0	0	0	0	0	0	0	0	0	0	0	0	0	0	0	0	0	6666.67	0
PF0464-C.g1130-DBLd1	0	126.103	0	0	0	0	0	0	0	0	0	0	0	0	0	0	0	0	0	0	0	0	0	0	0	0	0	0	0	0	0	0	0	0	0	0	0	0	0	0	0
PF0380-C.g91-DBLd1	0	0	0	0	0	0	0	0	0	0	0	0	0	117.4	0	0	0	0	0	0	0	0	0	0	0	0	0	0	0	0	0	0	694.669	0	230.263	0	0	0	0	0	0
PF0380-C.g91-CIDRb5	0	0	0	0	0	0	0	0	0	0	0	0	0	155.136	0	0	0	0	0	0	0	0	0	0	0	0	0	0	0	0	0	0	0	0	180.921	0	0	0	0	0	0
PF0339-C.g255-DBLd1	0	0	0	0	0	0	0	0	0	0	0	0	0	0	0	0	455.247	0	0	0	0	0	0	0	0	0	0	0	0	82.6446	0	0	0	0	0	0	0	0	0	0	0
PF0229-C.g1848-DBLd1	0	0	145.329	0	0	0	0	0	0	0	0	0	0	0	0	0	0	0	0	0	0	0	0	0	0	0	0	0	0	0	0	0	0	0	0	0	0	0	0	0	0
PF0228-C.g460-CIDRb1	0	0	0	792.079	0	0	0	0	0	0	0	0	0	0	0	0	0	0	0	0	0	0	0	0	0	0	0	0	0	0	0	0	0	0	0	0	0	0	0	0	0
PF0202-C.g677-DBLd1	0	0	0	0	0	0	0	0	0	0	0	0	0	0	0	0	0	0	507.74	0	0	0	0	0	0	0	0	0	0	0	0	0	0	1014.49	0	0	0	0	0	0	747.664
PF0202-C.g677-CIDRb6	0	0	0	0	0	0	0	0	0	0	0	0	0	0	0	0	0	0	755.418	0	0	0	0	0	0	0	0	0	0	0	0	0	0	2045.09	0	0	0	0	0	0	841.121
PF0144-C.g218-DBLd1	0	0	650.519	0	0	0	0	0	0	0	0	0	0	0	0	0	0	0	0	0	0	0	0	0	0	0	0	0	0	0	0	0	0	0	0	0	0	0	0	0	0
PF0144-C.g218-CIDRb1	0	0	595.156	0	0	0	0	0	0	0	0	0	0	0	0	0	0	0	0	0	0	0	0	0	0	0	0	0	0	0	0	0	0	0	0	0	0	0	0	0	0
PF0130-C.g1898-DBLd1	0	0	0	0	0	0	0	0	0	0	0	0	0	0	0	0	0	0	0	0	0	0	0	0	0	0	0	0	0	0	462.795	0	0	0	0	0	0	0	0	0	0
PF0117-C.g32-CIDRb1	0	0	0	396.04	0	0	0	0	0	0	0	0	0	0	0	0	0	0	0	0	0	0	0	0	0	0	0	0	0	0	0	0	0	0	0	0	0	0	0	0	0
PF0057-C.g673-DBLd1	0	0	0	0	0	0	0	0	0	0	0	0	0	0	0	0	100.309	0	0	0	0	0	0	0	0	0	0	0	0	0	0	0	0	0	0	0	0	0	0	0	0
PE0140-C.g617-CIDRb1	0	0	0	0	0	0	0	0	0	0	0	0	0	0	0	0	0	0	0	0	0	0	0	0	166.375	0	0	0	0	0	0	0	0	0	0	0	0	0	0	0	0
PE0091-C.g174-CIDRb5	0	0	0	0	0	0	0	0	0	0	0	0	0	138.365	0	0	0	0	0	0	0	0	0	0	0	0	0	0	0	0	0	0	16.1551	0	98.6842	0	0	0	0	0	0
PD0555-C.g634-DBLd1	0	0	0	0	0	0	0	0	213.09	0	0	0	0	0	0	0	0	0	0	0	55.6715	0	0	0	0	0	0	0	0	0	0	0	0	0	0	0	0	0	0	0	0
PC0061-C.g996-DBLd1	0	0	0	0	0	0	0	0	0	0	0	0	0	0	0	0	0	0	61.9195	0	0	0	0	0	0	0	0	0	0	0	0	0	0	96.6184	0	0	0	0	0	0	93.4579
PA0262-C.g585-DBLd1	0	0	0	0	0	0	0	0	0	0	0	0	0	0	0	0	0	0	0	2500	0	0	273.556	0	0	0	0	0	0	0	0	0	0	0	0	0	0	0	0	0	0
PA0262-C.g321-DBLd1	0	0	0	0	0	0	0	0	0	0	0	0	0	0	0	0	0	0	0	3571.43	0	0	176.292	0	0	0	0	0	0	0	0	0	0	0	0	0	0	0	0	0	0
PA0253-C.g1429-DBLd1	0	0	0	0	0	0	0	0	593.607	0	0	0	0	0	0	0	0	0	0	0	76.5484	0	0	0	0	0	0	0	0	0	0	0	0	0	0	0	0	0	0	0	0
PA0100-C.g602-DBLd1	0	0	0	0	0	0	0	0	0	0	0	0	0	0	0	0	0	0	0	0	0	0	1544.07	0	0	0	754.148	0	0	0	0	0	0	0	0	0	0	0	0	0	0
PA0100-C.g602-CIDRb6	0	0	0	0	0	0	0	0	0	0	0	0	0	0	0	0	0	0	0	0	0	0	1665.65	0	0	0	558.069	0	0	0	0	0	0	0	0	0	0	0	0	0	0
PA0085-C.g569-CIDRb1	0	0	0	0	0	0	0	0	0	0	0	0	0	0	0	0	0	0	0	0	0	0	0	0	0	0	0	0	0	0	190.563	0	0	0	0	0	0	0	0	0	0
PA0078-C.g79-DBLd1	0	0	0	0	0	0	0	0	0	0	0	0	0	0	0	0	0	0	0	0	0	0	0	0	0	0	0	0	0	0	0	0	0	0	0	0	0	0	1216.22	0	0
PA0078-C.g79-CIDRb3	0	0	0	0	0	0	0	0	0	0	0	0	0	0	0	0	0	0	0	0	0	0	0	0	0	0	0	0	0	0	0	0	0	0	0	0	0	0	1670.76	0	0
PA0032-C.g377-DBLd1	0	769.231	0	0	0	0	0	0	0	0	0	0	0	0	0	0	0	0	0	0	0	0	0	0	0	0	0	0	0	0	0	0	0	0	0	0	0	0	0	0	0
PA0032-C.g377-CIDRb1	0	189.155	0	0	0	0	0	0	0	0	0	0	0	0	0	0	0	0	0	0	0	0	0	0	0	0	0	0	0	0	0	0	0	0	0	0	0	0	0	0	0
PF0339-C.g105-CIDRd1	0	0	0	0	0	0	0	0	0	0	0	0	0	0	0	0	671.296	0	0	0	0	0	0	0	0	0	0	0	0	165.289	0	0	0	0	0	0	0	0	0	0	0
PF0767-C.g4933-CIDRd1	0	0	0	0	0	0	0	0	0	0	0	0	0	0	0	0	92.5926	0	0	0	0	0	0	0	0	0	0	0	0	82.6446	0	0	0	0	0	0	0	0	0	0	0
PT0147-C.g272-CIDRg2	0	0	0	0	0	0	0	0	0	0	0	0	0	0	0	0	0	420.42	0	0	0	0	0	1354.58	0	0	0	0	0	0	0	0	0	0	0	0	0	0	0	0	0
PT0135-C.g98-CIDRg2	0	0	0	0	0	0	0	0	0	0	0	0	0	0	0	0	0	410.41	0	0	0	0	0	1693.23	0	0	0	0	0	0	0	0	0	0	0	0	0	0	0	0	0
PF0735-C.g159-CIDRg7	0	0	0	0	0	0	0	0	0	0	0	0	0	0	0	0	0	0	0	0	0	0	0	0	0	0	0	0	0	0	0	0	0	0	0	0	0	123.457	0	0	0
PT0147-C.g272-DBLb3	0	0	0	0	0	0	0	0	0	0	0	0	0	0	0	1516.62	0	1421.42	0	0	0	0	0	0	0	0	0	0	0	0	0	0	0	0	0	0	0	0	0	0	0
QP0212-C.g5795-DBLb3	0	0	0	0	0	0	0	0	0	0	0	0	0	0	0	0	586.42	0	0	0	0	0	0	0	0	0	0	0	0	0	0	0	0	0	0	0	0	0	0	0	0
PT0135-C.g98-DBLb3	0	0	0	0	0	0	0	0	0	0	0	0	0	0	0	495.468	0	430.43	0	0	0	0	0	0	0	0	0	0	0	0	0	0	0	0	0	0	0	0	0	0	0
PF0613-C.g1577-DBLb4	0	0	0	0	0	0	0	0	0	0	0	0	0	0	0	0	0	0	0	0	0	0	0	0	0	0	0	377.622	0	0	0	0	0	0	0	0	175.131	0	0	0	0
QG0015-C.g880-DBLb5	0	0	0	0	0	0	0	0	0	0	0	0	0	0	0	0	38.5802	0	0	0	0	0	0	0	0	0	0	0	0	82.6446	0	0	0	0	0	0	0	0	0	0	0
QG0039-C.g23-DBLb5	0	0	0	0	0	0	0	0	0	0	0	0	0	0	0	0	0	0	0	0	0	0	0	0	0	0	0	755.245	0	0	0	0	0	0	0	0	385.289	0	0	0	0
QP0195-C.g767-DBLb5	0	0	0	0	0	0	0	0	0	0	0	0	0	0	0	0	0	0	0	0	0	0	0	0	0	0	0	363.636	0	0	0	0	0	0	0	0	192.644	0	0	0	0
PA0267-C.g246-DBLb5	0	0	0	0	0	0	0	0	0	0	0	0	0	0	0	0	77.1605	0	0	0	0	0	0	0	0	0	0	0	0	82.6446	0	0	0	0	0	0	0	0	0	0	0
PF0281-C.g813-DBLb5	0	0	0	0	0	0	0	0	0	0	0	0	0	0	0	0	0	0	0	0	0	0	0	0	0	0	0	461.538	0	0	0	0	0	0	0	0	201.401	0	0	0	0
PT0257-Cx.g3541-DBLb5	0	0	0	0	0	0	0	0	0	0	0	0	0	0	0	0	0	0	0	0	0	0	0	0	0	0	0	209.79	0	0	0	0	0	0	0	0	61.296	0	0	0	0
QP0038-C.g490-DBLb5.a	0	0	0	0	0	0	0	0	0	0	0	0	0	0	0	0	0	0	0	0	0	0	0	0	0	0	0	0	0	247.934	0	0	0	0	0	0	0	0	0	0	0
QP0212-C.g7031-DBLb5.a	0	0	0	0	0	0	0	0	0	0	0	0	0	0	0	0	0	0	0	0	0	0	0	0	0	0	0	0	0	247.934	0	0	0	0	0	0	0	0	0	0	0
PF0141-C.g231-DBLb5.a	0	0	0	0	0	0	0	0	0	0	0	0	0	0	0	0	46.2963	0	0	0	0	0	0	0	0	0	0	0	0	495.868	0	0	0	0	0	0	0	0	0	0	0
PF0205-C.g350-DBLb5.a	0	0	0	0	0	0	0	0	0	0	0	0	0	0	0	0	15.4321	0	0	0	0	0	0	0	0	0	0	0	0	247.934	0	0	0	0	0	0	0	0	0	0	0
PF0339-C.g255-DBLb5.a	0	0	0	0	0	0	0	0	0	0	0	0	0	0	0	0	0	0	0	0	0	0	0	0	0	0	0	0	0	165.289	0	0	0	0	0	0	0	0	0	0	0
QP0212-C.g7031-DBLb5.b	0	0	0	0	0	0	0	0	0	0	0	0	0	0	0	0	0	0	0	0	0	0	0	0	0	0	0	0	0	247.934	0	0	0	0	0	0	0	0	0	0	0
PF0141-C.g231-DBLb5.b	0	0	0	0	0	0	0	0	0	0	0	0	0	0	0	0	69.4444	0	0	0	0	0	0	0	0	0	0	0	0	165.289	0	0	0	0	0	0	0	0	0	0	0
PF0205-C.g350-DBLb5.b	0	0	0	0	0	0	0	0	0	0	0	0	0	0	0	0	7.71605	0	0	0	0	0	0	0	0	0	0	0	0	165.289	0	0	0	0	0	0	0	0	0	0	0
PF0339-C.g255-DBLb5.b	0	0	0	0	0	0	0	0	0	0	0	0	0	0	0	0	46.2963	0	0	0	0	0	0	0	0	0	0	0	0	165.289	0	0	0	0	0	0	0	0	0	0	0
QP0038-C.g417-DBLb6	0	0	0	0	0	0	0	0	0	0	0	0	0	0	0	0	2268.52	0	0	0	0	0	0	0	0	0	0	0	0	0	0	0	0	0	0	0	0	0	0	0	0
PF0113-C.g126-DBLb6	0	0	0	0	0	0	0	0	0	0	0	0	0	0	0	0	100.309	0	0	0	0	0	0	0	0	0	0	0	0	0	0	0	0	0	0	0	0	0	0	0	0
PF0339-C.g105-DBLb6	0	0	0	0	0	0	0	0	0	0	0	0	0	0	0	0	1998.46	0	0	0	0	0	0	0	0	0	0	0	0	0	0	0	0	0	0	0	0	0	0	0	0
PR0022-CW.g97-DBLe2	0	0	0	0	0	0	0	0	0	0	0	0	0	0	104.167	0	0	0	0	0	0	0	0	0	0	0	0	0	0	0	0	0	0	0	0	0	0	0	0	0	0
PF0415-C.g146-DBLe3	0	0	0	0	0	0	0	0	0	0	0	0	0	0	0	0	0	0	0	357.143	0	0	0	0	0	0	0	0	0	0	0	0	0	0	0	0	0	0	0	0	0
PT0108-C.g63-DBLe3	0	0	0	0	0	0	0	0	0	0	0	0	0	0	3437.5	0	0	0	0	0	0	0	0	0	0	0	0	0	0	0	0	0	0	0	0	0	0	0	0	0	0
PT0224-Cx.g565-DBLe3	0	0	0	0	0	0	0	0	0	0	0	0	0	0	1041.67	0	0	0	0	0	0	0	0	0	0	0	0	0	0	0	0	0	0	0	0	0	0	0	0	0	0
QG0231-C.g2219-DBLe3	0	0	0	0	0	0	0	0	0	0	0	0	0	0	104.167	0	0	0	0	0	0	0	0	0	0	0	0	0	0	0	0	0	0	0	0	0	0	0	0	0	0
PF0776-C.g2091-DBLe3	0	0	0	0	0	0	0	0	0	0	0	0	0	0	208.333	0	0	0	0	0	0	0	0	0	0	0	0	0	0	0	0	0	0	0	0	0	0	0	0	0	0
PA0032-C.g266-DBLe9	0	0	0	0	0	0	0	0	0	0	0	0	0	0	0	0	0	740.741	0	0	0	0	0	0	0	0	0	0	0	0	0	0	0	0	0	0	0	0	0	0	0
PA0037-C.g144-DBLe9	0	0	0	0	0	0	0	0	0	0	0	0	0	0	0	0	0	1041.04	0	0	0	0	0	0	0	0	0	0	0	0	0	0	0	0	0	0	0	0	0	0	0
PT0133-C.g288-DBLe9	0	0	0	0	0	0	0	0	0	0	0	0	0	0	0	0	0	100.1	0	0	0	0	0	0	0	0	0	0	0	0	0	0	0	0	0	0	0	0	0	0	0
PA0078-C.g79-DBLg10	0	0	0	0	0	0	0	0	0	0	0	0	0	0	0	0	0	0	0	0	0	0	0	0	0	0	0	0	0	0	0	0	0	0	0	0	0	0	663.391	0	0
PF0096-C.g968-DBLg10	0	0	0	0	0	0	0	0	0	0	0	0	0	0	0	0	0	0	0	0	0	0	0	0	0	0	0	0	0	0	0	0	0	0	0	0	0	0	110.565	0	0
QG0183-C.g709-DBLg10	0	0	0	0	0	0	0	0	0	0	0	0	0	0	0	0	0	0	0	0	0	0	0	0	0	0	0	0	0	0	0	0	0	0	0	0	0	0	245.7	0	0
QP0038-C.g417-DBLg11.a	0	0	0	0	0	0	0	0	0	0	0	0	0	0	0	0	331.79	0	0	0	0	0	0	0	0	0	0	0	0	413.223	0	0	0	0	0	0	0	0	0	0	0
QP0212-C.g5795-DBLg11.a	0	0	0	0	0	0	0	0	0	0	0	0	0	0	0	0	447.531	0	0	0	0	0	0	0	0	0	0	0	0	578.512	0	0	0	0	0	0	0	0	0	0	0
QP0212-C.g5795-DBLg11.b	0	0	0	0	0	0	0	0	0	0	0	0	0	0	0	0	0	0	0	0	0	0	0	0	0	0	0	0	0	165.289	0	0	0	0	0	0	0	0	0	0	0
PF0562-C.g169-DBLg11.b	0	0	0	0	0	0	0	0	0	0	0	0	0	0	0	0	0	0	0	0	0	0	0	0	0	0	0	0	0	165.289	0	0	0	0	0	0	0	0	0	0	0
SenT138.11.g826-DBLg11.b	0	0	0	0	0	0	0	0	0	0	0	0	0	0	0	0	0	0	0	0	0	0	0	0	0	0	0	0	0	330.579	0	0	0	0	0	0	0	0	0	0	0
QP0195-C.g767-DBLg14	0	0	0	0	0	0	0	0	0	0	0	0	0	0	0	0	0	0	0	0	0	0	0	0	0	0	0	111.888	0	0	0	0	0	0	0	0	96.3222	0	0	0	0
QG0286-C.g2563-DBLg14	0	0	0	0	0	0	0	0	0	0	0	0	0	0	0	0	0	0	0	0	0	0	0	0	0	0	0	139.86	0	0	0	0	0	0	0	0	61.296	0	0	0	0
PF0398-C.g827-DBLg2	0	0	173.01	0	0	0	0	0	0	0	0	0	0	0	0	0	0	0	0	0	0	0	0	0	0	0	0	0	0	0	0	0	0	0	0	0	0	0	0	0	0
PT0219-C.g564-DBLg2	0	0	705.882	0	0	0	0	0	0	0	0	0	0	0	0	0	0	0	0	0	0	0	0	0	0	0	0	0	0	0	0	0	0	0	0	0	0	0	0	0	0
PE0127-C.g2373-DBLg4	0	0	0	0	0	0	0	0	0	0	0	0	0	0	0	0	0	0	0	0	0	0	0	0	0	0	0	0	0	0	0	0	0	0	0	0	0	0	110.565	0	0
PT0147-C.g272-DBLg4	0	0	0	0	0	0	0	0	0	0	0	0	0	0	0	1709.97	0	540.541	0	0	0	0	0	0	0	0	0	0	0	0	0	0	0	0	0	0	0	0	0	0	0
QG0175-C.g726-DBLg4	0	0	0	0	0	0	0	0	0	0	0	0	0	0	0	0	0	0	0	0	0	0	0	0	0	0	0	0	0	0	0	0	0	0	0	0	0	0	294.84	0	0
PA0078-C.g79-DBLg4	0	0	0	0	0	0	0	0	0	0	0	0	0	0	0	0	0	0	0	0	0	0	0	0	0	0	0	0	0	0	0	0	0	0	0	0	0	0	429.975	0	0
PT0135-C.g98-DBLg4	0	0	0	0	0	0	0	0	0	0	0	0	0	0	0	1395.77	0	480.48	0	0	0	0	0	0	0	0	0	0	0	0	0	0	0	0	0	0	0	0	0	0	0
QG0204-C.g219-DBLg4	0	0	0	0	0	0	0	0	0	0	0	0	0	0	0	0	0	0	0	0	0	0	0	0	0	0	0	0	0	0	0	0	0	0	0	0	0	0	331.695	0	0
SenT061.09.g891-DBLg4	0	0	0	0	0	0	0	0	0	0	0	0	0	0	0	314.199	0	0	0	0	0	0	0	0	0	0	0	0	0	0	0	0	0	0	0	0	0	0	0	0	0
PF0415-C.g146-DBLz2	0	0	0	0	0	0	0	0	0	0	0	0	0	0	0	0	0	0	0	357.143	0	0	0	0	0	0	0	0	0	0	0	0	0	0	0	0	0	0	0	0	0
QP0195-C.g767-DBLz5	0	0	0	0	0	0	0	0	0	0	0	0	0	0	0	0	0	0	0	0	0	0	0	0	0	0	0	111.888	0	0	0	0	0	0	0	0	105.079	0	0	0	0
QG0286-C.g2563-DBLz5	0	0	0	0	0	0	0	0	0	0	0	0	0	0	0	0	0	0	0	0	0	0	0	0	0	0	0	139.86	0	0	0	0	0	0	0	0	61.296	0	0	0	0
QG0153-C.g5407-DBLz6	0	0	0	0	0	0	0	0	0	0	0	0	0	0	0	0	0	160.16	0	0	0	0	0	0	0	0	0	0	0	0	0	0	0	0	0	0	0	0	0	0	0
PA0032-C.g266-DBLz6	0	0	0	0	0	0	0	0	0	0	0	0	0	0	0	0	0	140.14	0	0	0	0	0	0	0	0	0	0	0	0	0	0	0	0	0	0	0	0	0	0	0
PA0037-C.g144-DBLz6	0	0	0	0	0	0	0	0	0	0	0	0	0	0	0	0	0	650.651	0	0	0	0	0	0	0	0	0	0	0	0	0	0	0	0	0	0	0	0	0	0	0
PC0107-C.g665-ATSA1	0	0	0	0	0	0	0	0	0	0	0	0	0	0	0	0	0	0	0	0	0	0	0	0	0	0	0	0	0	0	807.623	0	0	0	0	0	0	0	0	0	0
PA0245-C.g391-ATSB1	0	0	0	0	0	0	0	0	0	0	0	0	0	0	0	0	0	0	74.3034	0	0	0	0	0	0	0	0	0	0	0	0	0	0	48.3092	0	0	0	0	0	0	0
PC0113-C.g949-ATSB1	0	0	0	0	0	0	0	0	0	101.523	0	0	0	0	0	0	0	0	0	0	0	0	0	0	0	0	0	0	0	0	0	0	0	0	0	0	0	0	0	0	0
PF0454-C.g557-ATSB1	0	0	0	0	0	0	0	0	0	406.091	909.091	0	0	0	0	0	0	0	0	0	104.384	0	0	0	0	0	0	0	0	0	0	0	0	0	0	0	0	0	0	0	0
PFKE11.g375-ATSB1	0	0	0	0	0	0	0	0	0	0	0	625	0	0	0	0	0	0	0	0	0	0	0	0	0	0	0	0	0	0	0	0	0	0	0	0	0	0	0	0	0
PFKE12.g291-ATSB1	0	0	0	0	0	0	0	0	0	786.802	0	0	0	0	0	0	0	0	0	0	0	0	0	0	0	0	0	0	0	0	0	0	0	0	0	0	0	0	0	0	0
PV0048-C.g93-ATSB1	0	0	0	0	29.2398	0	0	0	0	0	0	0	0	0	0	0	169.753	0	0	0	0	0	0	0	0	0	0	0	0	0	54.4465	0	0	0	0	0	0	0	0	0	0
PV0118-C.g26-ATSB1	0	0	0	0	0	0	0	0	0	736.041	0	0	0	0	0	0	0	0	0	0	0	0	0	0	0	0	0	0	0	0	0	0	0	0	0	0	0	0	73.7101	0	0
QC0178-C.g684-ATSB1	0	0	0	0	0	0	0	0	0	253.807	0	0	0	0	0	0	0	0	0	0	0	0	0	0	0	0	0	0	0	0	0	0	0	0	0	0	0	0	0	0	0
PV0048-C.g32-ATSB10	0	340.479	0	0	0	0	0	0	0	0	0	0	0	0	0	0	0	0	0	0	0	0	0	0	0	0	0	0	0	0	0	0	0	0	0	0	0	0	0	0	0
PH0294-C.g34-ATSB13	0	0	0	0	0	0	0	0	0	0	454.545	0	0	0	0	0	0	0	0	0	0	0	0	0	0	0	0	0	0	0	0	0	0	0	0	0	0	0	0	0	0
PV0046-C.g57-ATSB13	0	0	0	0	0	0	0	0	0	0	0	0	0	0	0	0	0	0	0	0	0	0	0	597.61	0	0	0	13.986	0	0	0	0	0	0	0	0	0	0	0	0	0
PV0336-C.g684-ATSB15	0	0	0	0	0	0	0	0	0	0	0	0	0	0	0	0	0	0	0	0	0	0	0	0	0	0	211.161	0	0	0	0	0	0	0	0	0	0	0	0	0	0
PFKE12.g465-ATSB15	0	0	0	0	0	0	0	0	0	0	454.545	0	0	0	0	0	0	0	0	0	13.9179	0	0	0	0	0	0	0	0	0	0	0	0	0	0	0	0	0	0	0	0
PH0134-C.g45-ATSB16	0	0	0	0	0	0	0	0	0	101.523	0	0	0	0	0	0	0	0	0	0	0	0	0	0	0	0	0	0	0	0	0	0	0	0	0	0	0	0	0	0	0
PH0232-C.g420-ATSB19	0	390.921	0	0	0	0	0	0	0	0	0	0	0	0	0	0	0	0	0	0	0	0	0	0	0	0	0	0	0	0	0	0	0	0	0	0	0	0	0	0	0
PC0104-C.g515-ATSB2	0	0	0	0	0	0	0	0	0	0	0	0	0	0	0	0	0	0	0	0	0	0	0	159.363	0	0	0	0	0	0	0	0	0	0	0	0	0	0	0	0	0
PC0107-C.g899-ATSB2	0	0	0	0	0	0	0	0	0	0	0	0	0	0	0	0	0	0	74.3034	0	0	0	0	0	0	0	0	0	0	0	0	0	0	48.3092	0	0	0	0	0	0	0
PD0580-C.g553-ATSB2	0	0	0	0	0	0	0	0	0	634.518	0	0	0	0	0	0	0	0	0	0	0	0	0	0	0	0	0	0	0	0	0	0	0	0	0	0	0	0	0	0	0
PF0472-C.g328-ATSB2	0	0	0	0	0	0	0	0	0	76.1421	0	1875	0	0	0	0	0	0	0	0	0	0	0	0	0	0	0	0	0	0	0	0	0	0	0	0	0	0	12.285	0	0
PH0112-C.g81-ATSB2	0	0	0	0	0	0	0	0	0	228.426	0	0	0	0	0	0	0	0	0	0	0	0	0	0	0	0	0	0	0	0	0	0	0	0	0	0	0	0	0	0	0
PA0245-C.g998-ATSB20	0	0	0	0	0	0	0	0	0	101.523	0	0	0	0	0	0	0	0	0	0	13.9179	0	0	19.9203	0	0	0	0	0	0	0	0	0	0	0	0	0	0	0	0	0
PV0202-C.g45-ATSB21	0	0	0	0	0	9.06618	0	0	0	0	0	0	0	0	0	0	0	0	0	0	0	0	0	0	0	0	120.664	0	0	0	0	0	0	0	0	0	0	0	0	0	0
PD0517-C.g505-ATSB6	0	0	0	0	0	0	0	0	0	152.284	0	0	0	0	0	0	0	0	0	0	0	0	0	0	0	0	0	0	0	0	0	0	0	0	0	0	0	0	0	0	0
PV0085-C.g29-ATSB6	0	0	0	0	0	0	0	0	0	0	454.545	0	0	0	0	0	0	0	0	0	0	0	0	0	0	0	0	0	0	0	0	0	0	0	0	0	0	0	0	0	0
PH0534-C.g20-ATSB6	0	0	0	0	0	18.1324	0	0	0	0	0	0	0	0	0	0	0	0	55.7276	0	0	0	0	0	0	0	0	0	0	0	0	0	0	32.2061	0	0	0	0	0	0	0
PD0580-C.g611-ATSB7	0	0	0	0	0	0	0	0	0	126.904	0	0	0	0	0	0	0	0	0	0	0	0	0	0	0	0	0	0	0	0	0	0	0	0	0	0	0	0	0	0	0
PH0136-C.g64-ATSB7	0	0	0	0	0	0	0	0	0	152.284	0	0	0	0	0	0	0	0	0	0	0	0	0	0	0	0	0	0	0	0	0	0	0	0	0	0	0	0	0	0	0
PD0561-C.g263-ATSB8	0	0	0	0	0	0	0	0	0	25.3807	0	625	0	0	0	0	0	0	0	0	0	0	0	0	0	0	0	0	0	0	0	0	0	0	0	0	0	0	0	0	0
PH0149-CW.g91-ATSB8	0	0	0	0	0	9.06618	0	0	0	0	0	0	0	0	0	0	0	0	0	0	0	0	0	358.566	0	0	0	0	0	0	0	0	0	0	0	0	0	0	0	0	0
PH0534-C.g36-ATSB8	0	0	0	0	0	0	0	0	0	0	0	0	0	0	0	0	0	0	0	0	0	0	0	338.645	0	0	0	0	0	0	0	0	0	0	0	0	0	0	0	0	0
PH0142-CW.g46-ATSB9	0	0	0	0	0	0	0	0	0	0	0	0	0	0	0	0	0	0	0	0	0	0	0	0	0	139.35	0	0	0	0	0	0	0	0	0	0	0	0	0	0	0
PF0235-C.g262-ATSpam1	0	0	0	0	0	0	0	0	0	0	0	0	0	0	0	0	0	0	0	0	0	0	0	0	0	0	0	0	0	0	0	0	0	0	0	833.333	0	0	0	0	0
PT0289-C.g881-ATSpam1	0	0	0	0	0	0	0	0	0	0	0	0	0	0	0	0	0	0	0	0	0	0	0	0	0	0	0	0	0	0	0	0	0	0	0	833.333	0	0	0	0	0
PF0679-C.g671-ATSvar1	0	0	0	0	0	0	0	0	0	0	0	0	181.159	0	0	0	0	0	0	0	0	0	0	0	0	0	0	0	0	0	0	0	0	0	0	0	0	0	0	0	0
